# Supplementary material for: Shared genetic architecture of cortical morphology and psychiatric disorders: insights from a cross-trait analyses across 180 cortical regions
Source: medRxiv. 2026 Apr 13:2026.04.10.26349224. Preprint. [Version 1] doi: 10.64898/2026.04.10.26349224 (PMC13127536; doi:10.64898/2026.04.10.26349224)
Supplement: Supplement 2 [file media-2.xlsx]

## Sheet: Index
Shared genetic architecture of cortical morphology and psychiatric disorders: insights from a cross-trait analyses across 180 cortical regions
S1	Results of univariate MiXeR analyses.
S2	Results of bivariate MiXeR analyses between overall brain morphology and each psychiatric disorder.
S3	Results of bivariate MiXeR analyses across psychiatric disorders.
S4	Results of SumRank on ADHD and surface area.
S5	Results of SumRank on ASD and surface area.
S6	Results of SumRank on anxiety and surface area.
S7	Results of SumRank on bipolar disorder and surface area.
S8	Results of SumRank on MDD and surface area.
S9	Results of SumRank on schizophrenia and surface area.
S10	Results of SumRank on ADHD and cortical thickness
S11	Results of SumRank on ASD and cortical thickness
S12	Results of SumRank on anxiety and cortical thickness
S13	Results of SumRank on bipolar disorder and cortical thickness
S14	Results of SumRank on MDD and cortical thickness
S15	Results of SumRank on schizophrenia and cortical thickness
S16	Results of SumRank on neurodevelpment disorders (ADHD, ASD) and surface area.
S17	Results of SumRank on internalizing disorders (anxiety, MDD) and surface area.
S18	Results of SumRank on schizophrenia/bipolar and surface area.
S19	Results of SumRank on neurodevelpment disorders (ADHD, ASD) and cortical thickness.
S20	Results of SumRank on internalizing disorders (anxiety, MDD) and cortical thickness.
S21	Results of SumRank on schizophrenia/bipolar and cortical thickness.
S22	Results of GO pathways based on the gene mapping from cross-traits SumRank results with brain surface area or cortical thickness and each psychaitric disorder
S23	Results of GO pathways based on the gene mapping from cross-traits SumRank results with brain surface area or cortical thickness and psychaitric disorder dimensions

## Sheet: S1
Supplementary Data 1. Results of univariate MiXeR analyses.
Phenotypes	pi (mean)	pi (std)	sig2_beta (mean)	sig2_beta (std)	h2 (mean)	h2 (std)	nc@p9 (mean)	nc@p9 (std)	AIC
Surface area	0.000546178	2.81792e-05	0.000289972	1.49762e-05	0.327718	0.00530332	1741.83	89.8668	252.91
Cortical thickness	0.000517553	4.20716e-05	0.000249869	1.68587e-05	0.26685	0.00601777	1650.54	134.171	142.52
ADHD	0.00217987	0.000118296	1.95429e-05	8.19334e-07	0.0881817	0.00170185	6951.86	377.26	94.4492
Autism Spectrum Disorder	0.0019061	0.000210094	4.73414e-05	4.86671e-06	0.185151	0.0052205	6078.78	670.016	10.5471
Anxiety	0.00433493	0.000194799	3.4078e-06	1.44687e-07	0.0305893	0.000399314	13824.6	621.236	37.6882
Bipolar	0.00242464	7.21917e-05	8.05074e-06	1.55486e-07	0.0404748	0.000695926	7732.47	230.228	176.65
Depression	0.00350881	0.000138621	4.21462e-06	1.55694e-07	0.0306342	0.000277974	11190	442.079	308.148
Schizophrenia	0.0030117	6.87291e-05	5.94225e-05	1.32e-06	0.371089	0.00410001	9604.65	219.185	411.53
Note: AIC = Akaike information criterion, pi = Polygenicity; sig2_beta = Discoverability; h2 = Heritability; nc@p9 = number of trait-influencing variants specific to each trait.

## Sheet: S2
Supplementary Data 2. Results of bivariate MiXeR analyses between overall brain morphology and each psychiatric disorder.
Trait 1	Trait 2	Shared proportion among brain morphology influenced variants	Shared proportion among psychiatric disorders-influenced variants	Dice (mean)	Dice (std)	pi1 (mean)	pi1 (std)	pi2 (mean)	pi2 (std)	pi12 (mean)	pi12 (std)	nc1@p9 (mean)	nc1@p9 (std)	nc2@p9 (mean)	nc2@p9 (std)	nc12@p9 (mean)	nc12@p9 (std)	rho_zero (mean)	rho_zero (std)	rho_beta (mean)	rho_beta (std)	fraction_concordant_within_shared (mean)	fraction_concordant_within_shared (std)	best_vs_min_AIC	best_vs_max_AIC
Surface area	ADHD	0.529412	0.130435	0.21816	0.0397579	0.000248291	7.02807e-05	0.00188992	0.000122535	0.000297887	5.4508e-05	791.83	224.133	6027.17	390.778	949.997	173.833	-0.0156155	0.00142452	-0.698728	0.144842	0.244028	0.0758238	0.408174	2.70939
Surface area	Autism Spectrum Disorder	0.388889	0.114754	0.166931	0.0853053	0.000342068	0.000117572	0.00167844	0.000197424	0.00020411	0.000113549	1090.89	374.95	5352.75	629.609	650.932	362.122	0.0019596	0.00226784	-0.171311	0.164289	0.444034	0.0552325	0.736455	2.05628
Surface area	Anxiety	0.941	0.116	0.205241	0.0198911	2.05531e-05	1.21086e-05	0.00383793	0.000212483	0.000497	4.11869e-05	65.5461	38.6156	12239.6	677.633	1584.99	131.35	-0.00347403	0.00228977	-0.0105505	0.0326272	0.435775	0.0146811	6.46667	-0.865871
Surface area	Bipolar	0.882353	0.194805	0.322865	0.0370554	6.71765e-05	5.38043e-05	0.0019413	8.35173e-05	0.000479002	5.7121e-05	214.234	171.588	6191.04	266.346	1527.59	182.166	0.00845014	0.00167831	0.0268156	0.0223423	0.508539	0.00711821	15.5602	0.361748
Surface area	Depression	0.888889	0.142857	0.242015	0.0223295	5.57609e-05	5.16332e-05	0.0030194	0.000143833	0.000490418	4.52424e-05	177.828	164.664	9629.23	458.701	1564	144.283	-0.00277181	0.00193981	-0.374247	0.0376482	0.37779	0.0130344	8.69093	0.0544003
Surface area	Schizophrenia	0.944444	0.17	0.286831	0.00997794	1.73471e-05	1.60095e-05	0.00261006	6.46832e-05	0.000528362	2.12121e-05	55.3218	51.0563	8323.77	206.282	1685.01	67.6479	-0.0158669	0.00184028	0.118226	0.0222951	0.53773	0.00714567	22.9452	-0.207568
Cortical thickness	ADHD	0.5	0.115942	0.188301	0.056547	0.000263801	8.09438e-05	0.00192612	0.000136297	0.000253752	7.59782e-05	841.291	258.139	6142.61	434.668	809.246	242.303	-0.0039141	0.00240122	0.242658	0.122318	0.579023	0.0428079	0.939007	3.3418
Cortical thickness	Autism Spectrum Disorder	0.705882	0.196721	0.310505	0.0693177	0.00014166	9.17831e-05	0.00153021	0.000205704	0.000375893	8.72966e-05	451.771	292.707	4880.02	656.013	1198.77	278.399	0.00560431	0.00145266	-0.146919	0.0654397	0.452944	0.021212	1.80164	0.120204
Cortical thickness	Anxiety	0.941	0.116	0.205241	0.0198911	2.05531e-05	1.21086e-05	0.00383793	0.000212483	0.000497	4.11869e-05	65.5461	38.6156	12239.6	677.633	1584.99	131.35	-0.00347403	0.00228977	-0.0105505	0.0326272	0.496641	0.01039	8.64627	-0.804048
Cortical thickness	Bipolar	0.764706	0.166667	0.268042	0.0438159	0.000122509	5.78783e-05	0.0020296	8.53094e-05	0.000395044	7.08325e-05	390.695	184.581	6472.63	272.062	1259.84	225.893	-0.00392969	0.00251662	0.120006	0.0386092	0.538322	0.0124027	2.92215	1.2766
Cortical thickness	Depression	0.588235	0.0892857	0.155633	0.04071	0.000203983	6.82139e-05	0.00319524	0.000155973	0.00031357	8.45281e-05	650.527	217.542	10190	497.417	1000.01	269.57	-0.0034931	0.00214955	0.0825328	0.0600225	0.52636	0.0192544	5.51536	1.2762
Cortical thickness	Schizophrenia	0.941176	0.16	0.271461	0.0238801	2.21988e-05	2.01268e-05	0.00263714	8.11058e-05	0.000495941	4.87135e-05	70.7944	64.1869	8410.15	258.656	1581.61	155.353	-0.00145689	0.00234634	0.050469	0.0274196	0.516078	0.00874305	23.6014	0.0520963
Note: The “pi1”, “pi2”, and “pi12” stand for the polygenicity of trait1-specific, trait2-specific and shared components, respectively. The “nc1@p9”, “nc2@p9”, and “nc12@p9” are the number of "trait-influencing variants" for trait1-specific, trait2-specific and shared components, respectively. The “rho_zero”, conceptually similar to LD score regression intercept in cross-trait analysis, captures c…

## Sheet: S3
Supplementary Data 3. Results of bivariate MiXeR analyses across psychiatric disorders.
Trait 1	Trait 2	Shared proportion among trait 1 influenced variants	Shared proportion among trait 2 influenced variants	Dice (mean)	Dice (std)	pi1 (mean)	pi1 (std)	pi2 (mean)	pi2 (std)	pi12 (mean)	pi12 (std)	nc1@p9 (mean)	nc1@p9 (std)	nc2@p9 (mean)	nc2@p9 (std)	nc12@p9 (mean)	nc12@p9 (std)	rho_zero (mean)	rho_zero (std)	rho_beta (mean)	rho_beta (std)	fraction_concordant_within_shared (mean)	fraction_concordant_within_shared (std)	best_vs_min_AIC	best_vs_max_AIC	rg (mean)	rg (std)
ADHD	Anxiety	0.8143	0.3585	0.544595	0.0332948	0.000404737	0.00012498	0.0025598	0.000169047	0.00177513	0.000145878	1290.75	398.577	8163.49	539.109	5661.11	465.221	0.0739106	0.0022759	0.949729	0.0542053	0.912572	0.0523035	-0.593918	0.257278	0.546505	0.00887224
ADHD	ASD	0.6	0.6885	0.638919	0.103997	0.000876743	0.000251987	0.000602976	0.000249565	0.00130313	0.000209792	2796.04	803.617	1922.96	795.891	4155.82	669.052	0.236294	0.0025195	0.88776	0.112996	0.867017	0.0774375	-0.861479	-0.554779	0.558014	0.0101381
ADHD	Bipolar disorder	0.8429	0.7564	0.800148	0.0653189	0.000338561	0.000166209	0.000583335	0.000175991	0.00184131	0.000151385	1079.71	530.059	1860.32	561.255	5872.15	482.785	0.0803885	0.00260255	0.364072	0.0311516	0.618686	0.0107235	4.48395	0.235552	0.290041	0.0104707
ADHD	MDD	0.9143	0.5714	0.700899	0.0409867	0.000186625	9.62652e-05	0.00151556	0.000192156	0.00199324	0.000129683	595.169	307.001	4833.3	612.809	6356.69	413.575	0.173968	0.00192621	0.890259	0.0497804	0.853221	0.0347207	1.16527	0.63105	0.640075	0.00834259
ADHD	Schizophrenia	0.9714	0.7083	0.817069	0.0282147	5.8575e-05	6.86043e-05	0.000890401	0.000122835	0.00212129	0.000100507	186.803	218.787	2839.59	391.737	6765.06	320.527	0.0424691	0.00259326	0.273923	0.0143211	0.588331	0.00473931	14.7145	-0.66071	0.226594	0.0089363
Anxiety	Bipolar disorder	0.3913	0.7013	0.504561	0.0105578	0.0026298	0.000157454	0.000719511	8.67337e-05	0.00170513	5.5971e-05	8386.73	502.14	2294.61	276.604	5437.87	178.498	0.100803	0.00264774	0.991075	0.00682035	0.960423	0.0157021	-0.898514	3.36824	0.521428	0.00954686
Anxiety	MDD	0.8043	0.9911	0.889125	0.0216748	0.000848038	0.000203571	2.19131e-05	4.6668e-05	0.00348689	0.000130587	2704.49	649.212	69.8836	148.83	11120.1	416.456	0.30637	0.00320498	0.998716	0.0031476	0.992611	0.0143503	-1.65699	-1.30325	0.89326	0.0177233
Anxiety	Schizophrenia	0.5108	0.7396	0.601829	0.167435	0.00212003	0.000616583	0.000796795	0.000615313	0.0022149	0.000634067	6761.02	1966.35	2541.07	1962.3	7063.58	2022.12	0.056731	0.00264097	0.786649	0.203212	0.817323	0.114926	-0.436547	0.23462	0.446975	0.0081816
ASD	Anxiety	0.5902	0.2609	0.36037	0.11342	0.000774842	0.000368609	0.00320367	0.000368877	0.00113126	0.000393482	2471.06	1175.54	10216.9	1176.39	3607.72	1254.86	0.0536674	0.00144739	0.846305	0.182361	0.852177	0.107189	-1.19138	-1.15038	0.310052	0.0111308
ASD	Bipolar disorder	0.5667	0.4416	0.494183	0.156195	0.000828516	0.000294859	0.00134706	0.000383523	0.00107759	0.000373889	2642.23	940.339	4295.93	1223.1	3436.55	1192.38	0.0453058	0.00249652	0.56088	0.18906	0.698782	0.08597	-0.616214	0.726005	0.251116	0.013236
ASD	MDD	0.5573	0.3036	0.396936	0.0235481	0.000831773	0.000178567	0.00243448	0.00013576	0.00107433	7.88816e-05	2652.62	569.47	7763.83	432.956	3426.16	251.563	0.0831808	0.00184684	0.945705	0.050243	0.905664	0.0479019	-0.631808	1.2501	0.392706	0.0107097
ASD	Schizophrenia	0.9344	0.5938	0.724904	0.0558233	0.000120201	0.00012008	0.00122579	0.000192305	0.0017859	0.000199991	383.336	382.948	3909.2	613.282	5695.45	637.795	0.0311198	0.00216749	0.351861	0.0261733	0.614498	0.00891204	3.2801	-0.359999	0.260978	0.0109846
Bipolar disorder	MDD	0.8974	0.625	0.735092	0.102605	0.000244753	0.000264322	0.00132891	0.000356917	0.00217989	0.000301429	780.545	842.953	4238.06	1138.25	6951.93	961.293	0.157924	0.00192883	0.748442	0.113641	0.776978	0.0637299	2.73184	0.218716	0.54795	0.00669347
Bipolar disorder	Schizophrenia	1	0.802	0.886519	0.0172676	1.48402e-05	1.54876e-05	0.000601891	8.91549e-05	0.0024098	7.07761e-05	47.3271	49.3917	1919.5	284.325	7685.15	225.713	0.205169	0.00239008	0.78171	0.0178139	0.78582	0.00921376	18.555	-0.863395	0.696889	0.00554626
MDD	Schizophrenia	0.8125	0.9479	0.876071	0.105492	0.000652478	0.000380011	0.000155367	0.000313537	0.00285633	0.000349821	2080.83	1211.9	495.485	999.907	9109.16	1115.62	0.0876587	0.0022717	0.483607	0.104229	0.663607	0.0500135	5.97918	-0.0845405	0.414147	0.00552325
Note: The “pi1”, “pi2”, and “pi12” stand for the polygenicity of trait1-specific, trait2-specific and shared components, respectively. The “nc1@p9”, “nc2@p9”, and “nc12@p9” are the number of "trait-influencing variants" for trait1-specific, trait2-specific and shared components, respectively. The “rho_zero”, conceptually similar to LD score regression intercept in cross-trait analysis, captures c…

## Sheet: S4
Supplementary Data 4. Results of SumRank on ADHD and surface area.
GenomicLocus	uniqID	lead SNP rsID	p_sumrank	n_regions	Brain_region	nIndSigSNPs	IndSigSNPs	snp	MappedGene	Trait
1	1:4210402:A:G	rs6683453	1.11e-08	1	Superior Frontal Language Area	1	rs6683453	NA	NA	NA
2	1:8648240:C:T	rs11121203	4.06e-15	2	Area Lateral IntraParietal ventral; Area IntraParietal 1	1	rs11121203	rs4908768	RERE	Subjective well-being (MTAG); Neuroticism (MTAG)
3	1:14252577:C:T	rs7543063	1.83e-08	1	Area STSd posterior	1	rs7543063	NA	NA	NA
4	1:26902388:G:T	rs6668958	1.45e-08	1	Lateral Belt Complex	1	rs6668958	NA	NA	NA
4	1:27021684:A:G	rs6598860	3.94e-08	1	Area p32 prime	1	rs6598860	NA	NA	NA
5	1:31188901:A:G	rs20566	4.57e-08	1	Perirhinal Ectorhinal Cortex	1	rs20566	rs1149025; rs1188394; rs1149048	LINC01648 - MATN1; MATN1; MATN1-AS1	Monocyte count; Height
6	1:38253517:C:T	rs35432557	3.39e-11	1	Area posterior 9-46v	1	rs35432557	NA	NA	NA
7	1:43844168:A:G	rs66559745	1.91e-19	2	Area V3A; Area 10r	4	rs66559745;rs12069733;rs2992038;rs72673082	rs3120124; rs1209384; rs839996; rs652941; rs66559745; rs11172; rs839755; rs839758; rs839761; rs2782643; rs2039531; rs2251804; rs2782652	C1orf210 - TIE1; MPL; ELOVL1 - MED8; MED8; SZT2; SZT2, HYI; HYI-AS1 - PTPRF	Brain region volumes; Blood protein levels; Tyrosine-protein kinase receptor Tie-1, soluble levels; Brain morphology (MOSTest); Insulin-like growth factor 1 levels; Diastolic blood pressure; Attention deficit hyperactivity disorder or autism spectrum disorder or intelligence (pleiotropy); Systolic blood pressure; Hemoglobin levels; Hypertension; Monocyte count; Mean arterial pressure
7	1:44012923:C:T	rs1889588	1.51e-11	1	Primary Visual Cortex	10	rs1889588;rs72673082;rs530373;rs618369;rs549845;rs607062;rs1354261;rs3011225;rs12069733;rs2992038	rs2819332; rs2782639; rs1889588; rs2494995; rs2842176; rs12076635	PTPRF	Amyotrophic lateral sclerosis (age of onset); Attention deficit hyperactivity disorder or cannabis use; Attention deficit hyperactivity disorder or autism spectrum disorder or intelligence (pleiotropy); Occupational attainment; Principal component-derived dietary pattern 7; Coffee consumption; Household income (MTAG); Educational attainment (years of education)
7	1:44256522:G:T	rs12044961	1.42e-17	3	Middle Insular Area; Area 25; Area posterior 24	5	rs12044961;rs3011225;rs1362153;rs549845;rs607062	rs12040333	ST3GAL3	Coronary artery calcified atherosclerotic plaque (130 HU threshold) in type 2 diabetes
7	1:44290530:A:G	rs37458	1.51e-13	1	Area 3a	4	rs37458;rs3011225;rs2992038;rs72673082	rs11577684	ST3GAL3	General cognitive ability; Schizophrenia
7	1:44402565:A:G	rs12127737	1.23e-24	3	Primary Visual Cortex; Area OP4/PV; Area PFt	7	rs12127737;rs2486005;rs1362153;rs549845;rs607062;rs1354261;rs3011225	rs2906457; rs12127737; rs11210937	ST3GAL3; ARTN; ARTN - IPO13	Age at first birth; Tea consumption; Intelligence; Cognitive performance; Attention deficit hyperactivity disorder or autism spectrum disorder or intelligence (pleiotropy)
8	1:47980916:G:T	rs6658111	2.79e-42	35	Second Visual Area; Primary Motor Cortex; Parieto-Occipital Sulcus Area 2; Posterior InferoTemporal complex; PreCuneus Visual Area; Dorsal area 6; Area a24; Area 47m; Area 9 Middle; Area 47l (47 lateral); Polar 10p; Area 11l; Area 47s; Area 43; Area OP4/PV; Area OP1/SII; RetroInsular Cortex; Posterior Insular Area 2; Middle Insular Area; PreSubiculum; ProStriate Area; ParaBelt Complex; ParaHippoc…	6	rs6658111;rs72688340;rs7552140;rs6668106;rs515146;rs7523969	rs61784835; rs6658111	RPL21P24 - ATP6V0E1P4	Brain region volumes; aparc-Desikan rh volume parahippocampal; aparc-Desikan lh area lingual; aparc-pial rh area lingual; aseg global intensity 4th-Ventricle; aseg global volume 4th-Ventricle; aparc-a2009s rh area G-oc-temp-med-Lingual; aparc-DKTatlas lh area lingual; aparc-DKTatlas rh volume parahippocampal; aparc-Desikan rh area lingual; aparc-DKTatlas rh area lingual; Vertex-wise sulcal depth;…
9	1:50897269:A:G	rs76325451	4.69e-14	2	Area 9 Posterior; Orbital Frontal Complex	4	rs76325451;rs79451801;rs11580368;rs1278529	NA	NA	NA
10	1:53785864:A:G	rs945184	1.22e-10	1	Parieto-Occipital Sulcus Area 1	1	rs945184	NA	NA	NA
11	1:60426120:G:T	rs77049971	3.28e-08	1	Entorhinal Cortex	1	rs77049971	NA	NA	NA
12	1:65152364:C:T	rs4915999	3.64e-08	1	ProStriate Area	1	rs4915999	NA	NA	NA
13	1:73760104:C:T	rs35641559	1.27e-26	1	Area V3CD	2	rs35641559;rs79775918	rs12037227; rs4274014; rs12034885; rs4649981; rs11210176; rs11210177; rs6424532; rs10890020; rs10890021; rs12092858; rs4261072; rs4650205; rs11210187; rs4650206; rs4074990; rs12136984; rs4571923; rs11210195; rs10890030; rs7523829; rs12023347; rs10789368; rs1923217; rs1923243; rs56060088; rs1572668; rs4361942; rs12026485	LINC02797 - KRT8P21; KRT8P21 - RN7SKP19; RN7SKP19 - NA; RN7SKP19 - LINC01360; NA - LINC01360; LINC01360; LINC01360 - NA; LINC01360 - LINC02238	Depression; Externalizing behaviour (multivariate analysis); Response to antidepressants (symptom improvement); F-highly palatable foods liking (derived food-liking factor); F-savour/caloric food liking (derived food-liking factor); F-carbohydrate liking (derived food-liking factor); Educational attainment; Deliberate self-harm; Depression (broad); Depressive symptoms; Sunburns; Age of smoking in…
14	1:76530346:A:G	rs56320696	1.15e-09	1	Area PHT	2	rs56320696;rs11162068	NA	NA	NA
15	1:84276331:A:T	rs17580638	4.96e-13	1	Area 45	3	rs17580638;rs6678653;rs74537988	rs2143757; rs12723316	LINC01725	Schizophrenia
16	1:88821516:A:G	rs766353	5.71e-15	2	Middle Insular Area; Area posterior 10p	2	rs766353;rs2225821	rs4656037	PKN2-AS1	Insomnia
17	1:91190856:A:C	rs115552537	9.9e-12	1	Area 9 Posterior	1	rs115552537	rs114328297; rs115552537	BARHL2 - LINC02609	Biological sex; Age at first sexual intercourse
18	1:96603035:C:T	rs12130426	8.21e-12	1	Parieto-Occipital Sulcus Area 2	1	rs12130426	rs12130426	NA - RNU1-130P	Body mass index
18	1:96827125:C:G	rs325948	4.47e-11	1	Anterior 24 prime	2	rs325948;rs6664513	NA	NA	NA
18	1:96978961:A:G	rs2391769	6.33e-18	1	Area 43	2	rs2391769;rs6664513	rs2391769; rs2391772	EEF1A1P11 - RN7SL831P	Autism spectrum disorder; Attention deficit hyperactivity disorder; Attention deficit hyperactivity disorder or cannabis use; Anorexia nervosa, attention-deficit/hyperactivity disorder, autism spectrum disorder, bipolar disorder, major depression, obsessive-compulsive disorder, schizophrenia, or Tourette syndrome (pleiotropy); Attention deficit hyperactivity disorder or autism spectrum disorder o…
19	1:108078183:A:G	rs11185131	3.78e-11	2	Area 9 Posterior; Area Frontal Opercular 5	1	rs11185131	NA	NA	NA
20	1:110637394:A:G	rs842024	4.55e-15	3	Parieto-Occipital Sulcus Area 1; Area TG dorsal; Area posterior 24	1	rs842024	rs333078	AHCYL1	Educational attainment (years of education); Externalizing behaviour (multivariate analysis)
21	1:117710067:G:T	rs114667304	2.25e-08	1	Area 2	1	rs114667304	NA	NA	NA
22	1:119795854:C:T	rs12724488	2.51e-08	10	Area anterior 47r; Rostral Area 6; Area anterior 9-46v; Polar 10p; Area 11l; Area 13l; Anterior Ventral Insular Area; Anterior Agranular Insula Complex; Frontal OPercular Area 1; Area posterior 47r	1	rs12724488	rs10923781	WARS2-AS1	Brain shape (segment 11)
23	1:180994590:A:G	rs2331902	2.74e-11	2	Medial IntraParietal Area; Area 8BM	1	rs2331902	rs2331902	STX6 - MR1	Total protein levels x insomnia interaction
24	1:184630291:C:T	rs10752940	1.93e-09	1	Frontal OPercular Area 4	1	rs10752940	rs9425339; rs9787132; rs12137438; rs11808675; rs12126231; rs861576	C1orf21 - EDEM3; EDEM3; EDEM3 - NIBAN1	Diastolic blood pressure; Body mass index; Cognitive performance (MTAG); Educational attainment (years of education); Educational attainment (MTAG); Highest math class taken (MTAG); Educational attainment; Mean arterial pressure
25	1:197645449:A:T	rs2224873	9.53e-25	5	Area 3a; Area 47l (47 lateral); Area IFJa; Area OP2-3/VS; Area 52	3	rs2224873;rs4915567;rs6692930	rs2224873; rs11588864; rs2488397; rs2488398; rs16841904; rs2488401; rs17641524; rs2488393; rs1539414; rs12123169; rs12134279	DENND1B; DENND1B - C1orf53	Endometriosis or depression (pleiotropy); Pulse pressure; Crohn's disease; Inflammatory bowel disease; Coffee consumption (cups per day); Feeling worry; Depressive symptoms; Neuroticism; Vertex-wise cortical surface area; Chronic inflammatory diseases (ankylosing spondylitis, Crohn's disease, psoriasis, primary sclerosing cholangitis, ulcerative colitis) (pleiotropy); Brain morphology (MOSTest); …
26	1:199893019:A:G	rs12410993	2.24e-11	2	Area p32 prime; Inferior 6-8 Transitional Area	2	rs12410993;rs17700387	rs147738081	LINC02789 - RNU6-778P	Idiopathic polyneuropathy
27	1:201001698:C:T	rs6663068	2.68e-08	1	Primary Auditory Cortex	1	rs6663068	NA	NA	NA
28	1:239084230:A:G	rs7536375	3.34e-08	1	Area 45	1	rs7536375	NA	NA	NA
29	1:243731890:C:T	rs10927041	1.7e-24	4	Parieto-Occipital Sulcus Area 2; Parieto-Occipital Sulcus Area 1; Frontal OPercular Area 2; Area TG dorsal	2	rs10927041;rs10927035	rs3766673; rs320337; rs4596870; rs113771327; rs320320; rs12076373; rs320339; rs10927065; rs4132509; rs10927078	AKT3, AKT3	Smoking initiation (ever regular vs never regular) (MTAG); Adult diffuse glioma (IDH mutation); Vertex-wise cortical thickness; Eosinophil counts; Menarche (age at onset); Non-glioblastoma glioma; Vertex-wise sulcal depth; Cortical thickness; RR interval (heart rate); Insomnia
30	1:247615470:C:T	rs4269805	6.23e-09	1	Area IFJa	1	rs4269805	NA	NA	NA
31	2:601905:G:T	rs2867105	4.8e-09	1	Area 7PC	1	rs2867105	rs6548237; rs77935490; rs5017302; rs13022164; rs13028310; rs12992672; rs62105303; rs374892365; rs74676797; rs62105306; rs6751993; rs7564708; rs7571970; rs4854349; rs2867113; rs12714415	LINC01875 - TMEM18; NA - TMEM18	Body mass index; Fasting insulin; Menarche (age at onset); Fruit consumption; Raw vegetable consumption; Weight; C-reactive protein levels; Body size at age 10; Breast size; Adult body size; Osteoarthritis of the hip or knee; Body mass index (adult); Hip circumference variance; Body mass index variance; Hip circumference; Appendicular lean mass; Type 2 diabetes; Caffeine consumption from coffee; …
32	2:22492875:A:G	rs34333373	4.49e-24	1	Hippocampus	2	rs34333373;rs12620364	rs6721577; rs4073935; rs4073950; rs12052908	RN7SL117P - RNA5SP87; NA - RNA5SP87	Depressive symptoms; Well-being spectrum (multivariate analysis); Life satisfaction; Positive affect; Insomnia; Post-traumatic stress disorder (phenotype risk score); Schizophrenia; Post-traumatic stress disorder (mental health questionnaire or predicted); Depression
33	2:27169490:C:T	rs3769137	1.39e-32	5	Fourth Visual Area; Area 5L; Orbital Frontal Complex; Area STSv posterior; Area 25	1	rs3769137	rs11904656; rs4665930; rs11902826; rs10191551; rs12997235	DPYSL5 - MAPRE3; MAPRE3-AS1, MAPRE3	Vertex-wise sulcal depth; Whole brain restricted isotropic diffusion (multivariate analysis); Vertex-wise cortical surface area; Whole brain free water diffusion (multivariate analysis); Highest math class taken (MTAG)
34	2:27739306:C:T	rs12472643	4.27e-08	1	Area 25	1	rs12472643	NA	NA	NA
35	2:31060683:A:C	rs72783065	2.01e-08	1	ParaHippocampal Area 1	1	rs72783065	NA	NA	NA
36	2:36669670:A:C	rs3821157	1.03e-14	3	RetroSplenial Complex; Area 23d; Area OP4/PV	1	rs3821157	rs56036545	CRIM1, CRIM1	Electrocardiogram morphology (amplitude at temporal datapoints)
37	2:37102620:C:T	rs12476515	6.85e-26	23	Sixth Visual Area; Third Visual Area; Primary Sensory Cortex; RetroSplenial Complex; Primary Auditory Cortex; Medial Area 7P; Parieto-Occipital Sulcus Area 1; Area dorsal 23 a+b; Area 31p ventral; Supplementary and Cingulate Eye Field; Medial Area 7A; Lateral Area 7P; Area 6mp; Area p32 prime; Pirform Cortex; ParaHippocampal Area 1; Area STSd posterior; Area STSv posterior; Area PH; Area PGi; Ven…	4	rs12476515;rs10490657;rs13386673;rs2075207	rs13021393; rs13021775; rs711244; rs1861435; rs62132522; rs2110944; rs2110942; rs17496249; rs2003585; rs7592902; rs7561572; rs7588378; rs11124554; rs3770776; rs2372785; rs2110994; rs11695609; rs3845780; rs3770774	VIT - STRN; STRN	Cortical thickness; Vertex-wise cortical thickness; Reaction time; C-reactive protein levels; Mean platelet volume; Cortical surface area (min-P); Triglyceride levels; Whole brain restricted isotropic diffusion (multivariate analysis); Whole brain restricted directional diffusion (multivariate analysis); Vertex-wise sulcal depth; Cortical surface area; Vertex-wise cortical surface area; White mat…
38	2:48230168:G:T	rs1552208	2.39e-11	2	Primary Visual Cortex; Area TE1 Middle	2	rs1552208;rs6720027	NA	NA	NA
39	2:50546551:C:G	rs12470424	6.59e-12	2	Supplementary and Cingulate Eye Field; Area s32	1	rs12470424	NA	NA	NA
40	2:51530567:G:T	rs11684618	4.27e-11	2	Inferior 6-8 Transitional Area; Area Lateral Occipital 3	1	rs11684618	NA	NA	NA
41	2:58830635:C:T	rs150792517	1.81e-08	1	Primary Motor Cortex	1	rs150792517	NA	NA	NA
42	2:64349202:A:C	rs7604693	7.17e-11	1	Area V3B	1	rs7604693	rs7604693	PELI1	Kawasaki disease
43	2:65977863:C:T	rs2009778	4.27e-19	19	Area Lateral Occipital 2; Dorsal Area 24d; Area 6m anterior; Area 47m; Area 8Ad; Area 47l (47 lateral); Area IFSp; Area IFSa; Area 46; Area 9-46d; Orbital Frontal Complex; Inferior 6-8 Transitional Area; Middle Insular Area; Area STSv posterior; Area TemporoParietoOcci pital Junction 1; Area IntraParietal 2; VentroMedial Visual Area 2; Area 25; Area posterior 47r	2	rs2009778;rs2193463	rs3752664; rs7570841; rs2287282; rs2287283; rs7562708; rs6743531; rs56213130; rs6546175; rs2860911; rs7600385; rs4233934; rs888278	KRT18P33 - NA; KRT18P33 - MIR4778; KRT18P33 - RBMS1; NA	Brain morphology (min-P); Cortical surface area (min-P); Cortical surface area (MOSTest); Whole brain restricted isotropic diffusion (multivariate analysis); Whole brain free water diffusion (multivariate analysis); Cortical surface area; Brain morphology (MOSTest); Vertex-wise cortical surface area; Whole brain restricted directional diffusion (multivariate analysis); Vertex-wise sulcal depth; C…
44	2:78497686:A:C	rs76913612	3.49e-08	1	Area dorsal 32	1	rs76913612	NA	NA	NA
45	2:78990065:C:T	rs55886936	4.27e-08	1	ParaHippocampal Area 3	1	rs55886936	NA	NA	NA
46	2:99523815:C:G	rs7607186	2.45e-08	1	Area 47l (47 lateral)	1	rs7607186	NA	NA	NA
46	2:100109001:C:T	rs6715321	7.95e-19	1	Area 45	1	rs6715321	rs3792142; rs57977991; rs6761390; rs6715321	REV1; REV1 - AFF3	Self-reported math ability (MTAG); Cognitive performance (MTAG); Highest math class taken; Educational attainment (years of education); Educational attainment (MTAG); Highest math class taken (MTAG); Educational attainment
47	2:104141171:C:T	rs2068081	1.61e-19	3	Primary Motor Cortex; Lateral Area 7A; Orbital Frontal Complex	3	rs2068081;rs2610676;rs266050	rs1368546; rs1433309; rs1368547; rs1368549; rs1040124; rs2672852; rs266069; rs1368550; rs266058; rs1093422; rs266053; rs817223; rs1579547; rs1901477; rs9679319; rs6738833; rs2198234; rs10168817; rs4851031; rs1869073; rs11123965; rs67716713; rs264974; rs264979; rs264921; rs264923; rs264952; rs264962; rs1598778	TMEM182 - CRLF3P1; NA - CRLF3P1; CRLF3P1 - NA; CRLF3P1 - LINC02478; CRLF3P1 - CAPZBP1; CAPZBP1; CAPZBP1 - NA; CAPZBP1 - LINC01965	Risk-taking tendency (4-domain principal component model); Risk-taking behavior (multivariate analysis); Biological sex; General risk tolerance (MTAG); Reaction time; Age at first sexual intercourse; Feeling nervous; Worry; Anxiety/tension (special factor of neuroticism); Smoking initiation (ever regular vs never regular) (MTAG); Smoking status (ever vs never smokers); Externalizing behaviour (mu…
48	2:105466651:C:T	rs6753397	2.54e-08	9	RetroSplenial Complex; Area V3B; Medial Area 7P; Area OP1/SII; ProStriate Area; Area TG dorsal; Area PF Complex; ParaHippocampal Area 2; VentroMedial Visual Area 2	1	rs6753397	NA	NA	NA
49	2:115968115:G:T	rs7557779	2.46e-08	1	Frontal OPercular Area 1	2	rs7557779;rs7581057	NA	NA	NA
50	2:140203973:A:G	rs13033247	9.77e-12	1	RetroInsular Cortex	3	rs13033247;rs16842051;rs4517921	NA	NA	NA
51	2:145653287:A:T	rs17479393	2.8e-33	5	Parieto-Occipital Sulcus Area 1; Area 8Av; Area IFSa; Area 46; Inferior 6-8 Transitional Area	6	rs17479393;rs4508546;rs1371048;rs2950790;rs1117116;rs72853300	rs6738560; rs6430070; rs4662402; rs1438896; rs17479393; rs148912137; rs10928235; rs58117425; rs11682379; rs1371044; rs786250; rs1438898; rs72854462; rs11674165; rs55944332; rs12151653; rs72854464	TEX41; TEX41, LINC01966	Hemoglobin; Hematocrit; Red blood cell count; Diastolic blood pressure; Male-pattern baldness; Chin dimples; Hemoglobin concentration; Balding type 1; Facial morphology (segment 7); Smoking status (ever vs never smokers); Estimated glomerular filtration rate (creatinine); Vertex-wise sulcal depth; Systolic blood pressure; Sib-shared facial trait 951; Facial segment 58; 3D morphology of the temple…
51	2:145748346:A:G	rs13427617	4.09e-19	4	Sixth Visual Area; Anterior Agranular Insula Complex; VentroMedial Visual Area 1; Area anterior 32 prime	4	rs13427617;rs1371048;rs79120566;rs274848	rs7591518	TEX41	Salty food liking; Added salt consumption
52	2:150017978:C:T	rs35560150	2.52e-08	10	Primary Auditory Cortex; Medial Area 7A; Area 8Av; Area 8C; Auditory 5 Complex; Area STSd anterior; Area TE1 anterior; Area TemporoParietoOcci pital Junction 1; Area FST; Lateral Belt Complex	1	rs35560150	rs16826589; rs7594794; rs7606896; rs13011264; rs12615999; rs7609463	LYPD6B	Vertex-wise cortical thickness; Cortical thickness; Brain shape (segment 10); Vertex-wise sulcal depth; Brain morphology (MOSTest); Cortical surface area; Brain region volumes; Vertex-wise cortical surface area; Whole brain restricted directional diffusion (multivariate analysis)
53	2:156609396:A:G	rs71398395	9.27e-17	3	Parieto-Occipital Sulcus Area 2; Middle Temporal Area; PeriSylvian Language Area	3	rs71398395;rs35140499;rs13010963	NA	NA	NA
54	2:162891279:C:T	rs2111850	2.55e-08	10	Primary Visual Cortex; Second Visual Area; Parieto-Occipital Sulcus Area 2; Fusiform Face Complex; Middle Temporal Area; Area 3a; Area 33 prime; Area 13l; Area OP2-3/VS; Ventral Visual Complex	1	rs2111850	rs13430823; rs13421039; rs1913808; rs10221808; rs12617656; rs4140685; rs16822665	SLC4A10; DPP4	Brain morphology (MOSTest); Cortical surface area (MOSTest); Cortical thickness (MOSTest); Leisure sedentary behaviour (television watching); Educational attainment (years of education); Rheumatoid arthritis; Whole brain restricted isotropic diffusion (multivariate analysis); Educational attainment; Intelligence (MTAG); Vertex-wise cortical thickness; Cortical surface area; Reaction time
55	2:164941741:C:T	rs59213822	9.75e-12	1	Ventral Area 24d	3	rs59213822;rs7566116;rs357306	NA	NA	NA
56	2:174037397:C:T	rs13030866	8.68e-15	2	Area IFSa; Dorsal Transitional Visual Area	2	rs13030866;rs6717067	rs13004345	MAP3K20, MAP3K20-AS1	Morningness; Chronotype
56	2:174117695:A:C	rs79157436	3.68e-11	2	Area V3B; Medial IntraParietal Area	2	rs79157436;rs3769208	NA	NA	NA
57	2:174745793:A:C	rs10177396	1.12e-12	2	Area Lateral Occipital 1; Area Frontal Opercular 5	1	rs10177396	NA	NA	NA
58	2:178696741:A:C	rs13007187	2.89e-08	1	Frontal OPercular Area 4	1	rs13007187	NA	NA	NA
59	2:188322434:A:T	rs13418253	7.82e-13	14	Supplementary and Cingulate Eye Field; Area 6m anterior; Area p32; Area 10d; Polar 10p; Area OP4/PV; Frontal OPercular Area 4; Pirform Cortex; ParaBelt Complex; Dorsal Transitional Visual Area; Area 31pd; Area Posterior Insular 1; Insular Granular Complex; Area Frontal Opercular 5	2	rs13418253;rs12621307	rs13404250; rs7606059; rs858919; rs840585; rs840616; rs840611; rs860859; rs10931283; rs3821184; rs10931288; rs6719550; rs111917980; rs17464221; rs67285003; rs11685426; rs62172376; rs13426120; rs16829016; rs11894589; rs10179705; rs12987470; rs13425233; rs4140885; rs8176547; rs7586970; rs8176526; rs8176501	NA - RNU6-989P; RNU6-989P - CALCRL; CALCRL; CALCRL - TFPI; TFPI	Waist-to-hip ratio adjusted for BMI (joint analysis for main effect and physical activity interaction); Waist-to-hip ratio adjusted for BMI; Waist-to-hip ratio adjusted for body mass index; Body size at age 10; Myocardial infarction; Brain morphology (MOSTest); Cortical surface area (MOSTest); Coronary artery disease; Coronary heart disease; Aspartate aminotransferase levels; Cortical surface are…
60	2:203931597:C:T	rs151316549	9.41e-21	4	Supplementary and Cingulate Eye Field; Area 9 Middle; Area 10d; Area OP2-3/VS	1	rs151316549	rs72932727; rs76122535; rs74675536; rs115400054; rs145664840; rs186399184; rs6725887; rs6435169; rs7582720; rs35212307; rs149163995; rs7603972; rs72936869; rs142250318; rs72926767; rs72926772; rs114123510; rs72928605; rs149268645; rs370248933; rs72932557; rs6728861; rs4675310; rs2351524; rs145538381; rs115654617; rs181256816; rs185726277; rs72934505; rs72934556; rs72934573; rs72934583; rs72934589…	ICA1L; WDR12; CARF, WDR12; WDR12, CARF; NBEAL1; CYP20A1	Non-lobar intracerebral hemorrhage (MTAG); Alzheimer‚Äôs disease polygenic risk score (upper quantile vs lower quantile); White matter integrity (fractional anisotropy); White matter fractional anisotropy x age interaction (2df); White matter microstructure (mean diusivities); Cholesterol, total; Insomnia; White matter microstructure (radial diusivities); White matter microstructure (fractional a…
61	2:215405159:C:T	rs12478047	2.87e-18	1	Area STGa	2	rs12478047;rs4480977	NA	NA	NA
62	2:216064440:A:G	rs12694357	5.26e-11	2	Orbital Frontal Complex; Anterior IntraParietal Area	1	rs12694357	NA	NA	NA
63	2:233638351:A:G	rs974321	4.55e-15	1	ParaHippocampal Area 2	2	rs974321;rs748002	rs4144797; rs17164	GIGYF2	Schizophrenia; Schizophrenia vs autism spectrum disorder (ordinary least squares (OLS)); Schizophrenia vs anorexia nervosa (ordinary least squares (OLS))
64	2:236615153:A:G	rs62189244	1.07e-08	1	RetroSplenial Complex	1	rs62189244	NA	NA	NA
64	2:236722996:A:G	rs967373	8.89e-25	6	Sixth Visual Area; Area Lateral Occipital 2; Area OP1/SII; ParaHippocampal Area 1; VentroMedial Visual Area 3; Area V3CD	1	rs967373	rs566592993; rs12472150; rs12464260; rs72983078	AGAP1	Cortical surface area; Vertex-wise cortical surface area; 3-phenylpropionate (hydrocinnamate) levels in elite athletes; Vertex-wise cortical thickness; Vertex-wise sulcal depth; Cortical thickness; Brain morphology (MOSTest)
65	3:730719:A:G	rs1905603	7.78e-11	2	Primary Sensory Cortex; Area STGa	2	rs1905603;rs35728698	NA	NA	NA
66	3:5394379:C:G	rs4234563	4.23e-08	1	Area STSv posterior	1	rs4234563	NA	NA	NA
67	3:17464862:C:T	rs13317478	1.18e-11	12	Area V3B; Area Lateral Occipital 2; Area dorsal 23 a+b; Medial Area 7A; Area 3a; Area dorsal 32; Area 9 Posterior; Pirform Cortex; Perirhinal Ectorhinal Cortex; Area V4t; VentroMedial Visual Area 2; Area TG Ventral	2	rs13317478;rs9812906	rs9870741; rs17273020; rs11720653; rs67851870	TBC1D5	Brain morphology (MOSTest); Cortical thickness (MOSTest); Vertex-wise cortical thickness; Cortical thickness; Brain shape (segment 1); Vertex-wise sulcal depth; Cortical surface area; Vertex-wise cortical surface area; Whole brain restricted isotropic diffusion (multivariate analysis); Whole brain restricted directional diffusion (multivariate analysis); Language functional connectivity
68	3:20632757:A:G	rs9834146	4.3e-09	1	Eighth Visual Area	2	rs9834146;rs4858250	NA	NA	NA
68	3:20688959:A:G	rs9852869	3.53e-09	1	Area ventral 23 a+b	3	rs9852869;rs56168640;rs4858250	NA	NA	NA
69	3:24894242:C:T	rs13067118	3.27e-11	1	Orbital Frontal Complex	1	rs13067118	NA	NA	NA
70	3:35401690:G:T	rs75580766	6.69e-12	1	Area OP4/PV	1	rs75580766	NA	NA	NA
71	3:43383641:A:G	rs7621298	1e-09	1	Orbital Frontal Complex	3	rs7621298;rs62252991;rs55836177	rs12485977; rs55850051	POMGNT2 - SNRK; ANO10	Insomnia
71	3:43537085:C:T	rs6802567	1.54e-13	1	Area STSd posterior	3	rs6802567;rs185527776;rs55836177	rs9809577	ANO10	Insomnia
72	3:48695834:C:T	rs73078357	9.07e-20	3	Primary Visual Cortex; Area STSd posterior; Area TG dorsal	1	rs73078357	rs11710798; rs73078304; rs73078357; rs3172494; rs6774721; rs111599092	PFKFB4; CELSR3; IP6K2; USP4 - GPX1; NICN1 - RNA5SP130	Monocyte chemoattractant protein-1 levels; Alzheimer's disease or educational attainment (pleiotropy); Mental health study participation (provided email address); Participation in an health questionnaire (not invited vs invited); Waist circumference adjusted for body mass index; Tumor necrosis factor ligand superfamily member 6, soluble form levels; Hepatocyte growth factor-like protein levels; T…
72	3:49151001:A:G	rs4364202	6.58e-40	8	Sixth Visual Area; Area dorsal 23 a+b; Dorsal Area 24d; Area 13l; Area TA2; Area STSd anterior; VentroMedial Visual Area 1; Area TG Ventral	5	rs4364202;rs4955431;rs4955424;rs55754265;rs55786114	rs6792510; rs6786055; rs7428387; rs13316620; rs6446218; rs4521268; rs7632267; rs4536858; rs4499638; rs6790914; rs10865954; rs4367098; rs13064780; rs58936320; rs3774800	NCKIPSD; IP6K2; SLC25A20; WDR6; QRICH1; QARS1; LAMB2P1; CCDC71; CCDC71 - KLHDC8B; KLHDC8B; C3orf84; IHO1; IHO1 - C3orf62; USP4	Mitochondrial DNA copy number; C-reactive protein levels; Whole brain restricted directional diffusion (multivariate analysis); Eosinophil counts; Whole brain restricted isotropic diffusion (multivariate analysis); Whole brain free water diffusion (multivariate analysis); Body fat distribution (leg fat ratio); Body fat distribution (trunk fat ratio); Bread type: White vs wholemeal/wholegrain and …
72	3:49898000:A:G	rs2777888	1.08e-30	5	Primary Visual Cortex; Area 47m; Orbital Frontal Complex; Area 25; Insular Granular Complex	10	rs2777888;rs62260755;rs67070774;rs9812936;rs2526388;rs1046953;rs2624835;rs56048629;rs55754265;rs73077175	rs34614773; rs3811695; rs7618501; rs7618519; rs9872864; rs3819325; rs1128535; rs2271960; rs2271961; rs2246832; rs2681780; rs2777888; rs6446187; rs9862795; rs9838987; rs9843653; rs11713193; rs9815930; rs2230590; rs2280406; rs7634084; rs62262093; rs62262139; rs62262140; rs111439884; rs4688756; rs6765484; rs7634917; rs2624825; rs2071206; rs7428430	RNF123; GMPPB - IP6K1; IP6K1; UBA7; TRAIP; CAMKV; ACTL11P - MST1R; MST1R; MST1R - MON1A; MON1A; RBM6; SEMA3F-AS1, RBM5; SEMA3F-AS1	Hemoglobin levels; Alzheimer's disease or educational attainment (pleiotropy); Household income (MTAG); Intelligence (MTAG); General cognitive ability; Parental longevity (mother's age at death or mother's attained age); Depressed affect; Serum 25-Hydroxyvitamin D levels; Alzheimer's disease or gastroesophageal reflux disease; Tea consumption; Insomnia; C-reactive protein levels; Age at first bir…
72	3:50250747:C:T	rs74461473	2.23e-12	1	Area TemporoParietoOcci pital Junction 1	9	rs74461473;rs56048629;rs2236947;rs4955424;rs55754265;rs62260755;rs9812936;rs2526388;rs2624835	rs74461473	SLC38A3	Educational attainment (years of education); Conotruncal heart defects (maternal effects)
73	3:51846733:C:G	rs7634751	1.14e-12	1	Primary Sensory Cortex	1	rs7634751	NA	NA	NA
74	3:52555957:C:T	rs9853056	2.53e-08	6	Ventral Area 24d; Area p32 prime; Area 10d; Area anterior 47r; Area PHT; Area TemporoParietoOcci pital Junction 1	1	rs9853056	rs1010553; rs11130306; rs1010554; rs66824127; rs67409736; rs9853056; rs4234633; rs13303; rs13621; rs11709284; rs11711421; rs6778735; rs4282054; rs7614981; rs12489828; rs66782572; rs7639267; rs2590838; rs2336147; rs2577831; rs2276824; rs9879090; rs13083798; rs7612511; rs10933; rs1108842; rs11235; rs11130324; rs2302417; rs2710323; rs3617; rs4481150; rs2535627; rs2071044	STAB1; NT5DC2; NT5DC2, SMIM4; PBRM1; PBRM1, GNL3; GNL3; NEK4, SPCS1; NEK4; ITIH1; ITIH3; ITIH3 - ITIH4; ITIH4	Urinary albumin-to-creatinine ratio; Hematocrit; Feeling worry; Verbal learning; Gamma glutamyl transpeptidase; Cognitive traits (MTAG); Executive function (trail making test B); Waist-to-hip ratio adjusted for BMI; Waist-hip index; Cortical thickness; Height; Adiponectin levels; Waist-to-hip ratio adjusted for BMI (additive genetic model); Brain shape (segment 1); Whole brain free water diffusio…
75	3:59880322:C:T	rs17061388	1.91e-08	1	Area FST	1	rs17061388	NA	NA	NA
76	3:66045377:A:T	rs28646177	7.85e-13	14	RetroSplenial Complex; Parieto-Occipital Sulcus Area 2; Area Posterior 24 prime; Area 10d; Area 47l (47 lateral); Area anterior 47r; Area IFJa; Area IFJp; Area anterior 9-46v; Polar 10p; Orbital Frontal Complex; Area 6 anterior; ParaHippocampal Area 1; Area PGs	1	rs28646177	rs56127631; rs28848789; rs28472955; rs28646228; rs28646177; rs28449471; rs28635932	MAGI1 - SLC25A26	Vertex-wise sulcal depth; Vertex-wise cortical thickness; Brain morphology (MOSTest); Cortical surface area; Vertex-wise cortical surface area; Cortical surface area (MOSTest); Brain shape (segment 1); Whole brain restricted isotropic diffusion (multivariate analysis); Whole brain restricted directional diffusion (multivariate analysis); Whole brain free water diffusion (multivariate analysis); C…
77	3:71572406:A:G	rs56343799	8.82e-35	7	Seventh Visual Area; Dorsal area 6; Area TA2; ParaHippocampal Area 1; Area PGs; posterior OFC Complex; Para-Insular Area	5	rs56343799;rs6789491;rs76929866;rs6772376;rs9828629	rs55716899; rs11707890; rs11708920; rs35540156; rs35483362; rs6805189; rs62247166; rs9878602; rs73093445; rs7623765; rs11720523; rs62244860; rs6779258; rs6780776; rs34346645; rs57929572; rs1432611; rs6803008; rs1499895; rs1499894; rs56343799; rs111242991; rs7624274; rs7610856; rs11714337; rs35480566; rs62244884; rs55736314; rs62244886; rs11720121; rs7640614; rs62244888; rs6549400; rs62244890	FOXP1	Oily fish consumption; Pork consumption; Brain morphology (MOSTest); Corneal resistance factor; Brain region volumes; Non-melanoma skin cancer; Keratinocyte cancer (MTAG); Basal cell carcinoma; Educational attainment (years of education); Breast cancer; Vertex-wise sulcal depth; Cortical surface area; Cortical thickness; High density lipoprotein cholesterol levels; Vertex-wise cortical thickness;…
78	3:77061742:A:G	rs12629651	1.02e-12	2	PreCuneus Visual Area; Area TE2 posterior	2	rs12629651;rs4453883	rs4312693	ROBO2	Bilateral cleft lip and palate
78	3:77243469:C:T	rs66780014	5.9e-17	2	Area Lateral Occipital 1; Area 46	1	rs66780014	rs7426688; rs11709706; rs13073489; rs9682036; rs61419856; rs11927597	ROBO2	Smoking initiation (ever regular vs never regular) (MTAG); Externalizing behaviour (multivariate analysis); Morning vs. evening chronotype; Educational attainment; White matter microstructure (fractional anisotropy); Educational attainment (MTAG); Highest math class taken (MTAG)
78	3:77346963:A:G	rs998037	1.64e-10	12	Medial Superior Temporal Area; Area 8Av; Area 47l (47 lateral); Area anterior 47r; Anterior Agranular Insula Complex; ProStriate Area; Auditory 5 Complex; Area TE1 anterior; Area TE2 posterior; Area PF opercular; VentroMedial Visual Area 1; Area posterior 47r	1	rs998037	rs17771441; rs12497639; rs28604332	ROBO2	Cortical thickness; Vertex-wise cortical thickness; Cortical surface area; Vertex-wise cortical surface area
79	3:85451194:A:C	rs62250661	9.19e-13	2	Area TemporoParietoOcci pital Junction 1; Area TG Ventral	2	rs62250661;rs17022879	rs2163971; rs62250661	CADM2	Number of sexual partners; Drug experimentation measurement; Bitter ale liking; F-bitter food liking (derived food-liking factor); Worry
79	3:85681742:A:G	rs62261667	7.41e-12	2	Area anterior 10p; VentroMedial Visual Area 1	2	rs62261667;rs17022879	rs76395182; rs73141547; rs1375561; rs55686445; rs66568921; rs62263923; rs5023755; rs12493563; rs9824301; rs11915747	CADM2	F-highly palatable foods liking (derived food-liking factor); Lamb liking; F-savour/caloric food liking (derived food-liking factor); F-meat liking (derived food-liking factor); BBQ/grilled meat liking; Highest math class taken; Educational attainment; Cognitive performance (MTAG); Leisure screen time; Educational attainment (years of education); Highest math class taken (MTAG); Noncognitive aspe…
79	3:86214675:G:T	rs77753072	7.35e-15	3	Area 52; Middle Insular Area; Para-Insular Area	2	rs77753072;rs17022879	rs113919848	CADM2 - RNU6-1129P	Risk-taking tendency (4-domain principal component model); Educational attainment
80	3:86753409:A:G	rs143983298	1.03e-09	1	VentroMedial Visual Area 3	1	rs143983298	NA	NA	NA
80	3:86973666:G:T	rs12714673	4.34e-08	1	Area Lateral IntraParietal ventral	1	rs12714673	NA	NA	NA
81	3:89521693:C:T	rs35124509	6.83e-26	24	Third Visual Area; Fourth Visual Area; Frontal Eye Fields; Area 55b; Area V3B; Area Lateral Occipital 1; Area 5m; Area 5m ventral; Area 13l; Area OP2-3/VS; PreSubiculum; ProStriate Area; Perirhinal Ectorhinal Cortex; Area STSd anterior; Area TE1 posterior; Area TE2 posterior; Area TemporoParietoOcci pital Junction 3; Area PF opercular; Area PGi; Area Lateral Occipital 3; posterior OFC Complex; In…	5	rs35124509;rs73154904;rs6419884;rs870899;rs6800436	rs35968370; rs11921985; rs7632502; rs67316928; rs6771054; rs7637670; rs987748; rs7633500; rs35124509; rs12636275; rs2117137; rs7650184; rs7632427; rs7652296; rs66499884; rs7613412; rs6806912	EPHA3; EPHA3 - NA; EPHA3 - MTCO2P6; MTCO1P6 - U3; MTCO1P6 - NA	rfMRI connectivity (ICA100 edge 1091); rfMRI connectivity (ICA100 edge 1099); Cortical thickness (MOSTest); rfMRI connectivity (ICA100 edge 399); rfMRI connectivity (ICA100 edge 43); Brain rsFMRI measurement (functional connectivity) (Net100_Pair34_48); Brain region volumes; rfMRI connectivity (ICA100 edge 391); rfMRI connectivity (ICA100 edge 1090); rfMRI connectivity (ICA100 edge 380); Atrial f…
82	3:104674040:A:G	rs6788676	4.26e-19	19	Primary Visual Cortex; Sixth Visual Area; Second Visual Area; Third Visual Area; Fourth Visual Area; Parieto-Occipital Sulcus Area 2; Area V3B; Medial Area 7P; Parieto-Occipital Sulcus Area 1; Lateral Area 7A; Area 2; Area anterior 10p; Area 52; Area PHT; Area TemporoParietoOcci pital Junction 3; Area IntraParietal 0; Area PGi; Area Frontal Opercular 5; Area TG Ventral	3	rs6788676;rs2062774;rs35266846	rs6788676; rs74283894; rs971550	RAP1BP2 - ALCAM; NA	Brain morphology (min-P); Cortical surface area (MOSTest); Cortical surface area (min-P); aparc-pial rh area lingual; aparc-Desikan rh area lingual; BA-exvivo rh area V1; BA-exvivo rh area V2; aparc-Desikan lh volume cuneus; aparc-a2009s lh volume G-cuneus; aparc-pial lh area cuneus; Whole brain restricted isotropic diffusion (multivariate analysis); Whole brain free water diffusion (multivariate…
83	3:105321225:A:G	rs147551588	2.44e-08	1	Area V4t	1	rs147551588	NA	NA	NA
84	3:117641724:C:T	rs57945129	1.07e-22	2	Area 7PC; Frontal OPercular Area 4	5	rs57945129;rs1499984;rs7427670;rs6804074;rs56279622	rs9815484; rs62264764; rs57945129; rs62264767; rs6438436	LINC02024 - IGSF11; NA	Insomnia; Smoking initiation (ever regular vs never regular); Age at first sexual intercourse; Cannabis smoking or cigarette smoking or schizophrenia
85	3:127510897:C:T	rs6792534	2.15e-08	1	Area STSv anterior	1	rs6792534	NA	NA	NA
86	3:128568208:C:T	rs78351513	1.07e-08	1	Area 8Av	1	rs78351513	NA	NA	NA
87	3:135625498:C:T	rs9852406	6.99e-18	3	Posterior Insular Area 2; Area 25; posterior OFC Complex	1	rs9852406	rs9852406; rs56308637; rs1403767; rs13082532; rs73222243	NA - NDUFS6P1; PPP2R3A; MSL2 - PCCB	Type 2 diabetes; Liver enzyme levels (gamma-glutamyl transferase); Electrocardiogram morphology (amplitude at temporal datapoints); Body mass index; Triglyceride levels; Central corneal thickness; Hip circumference adjusted for BMI
87	3:136229022:A:G	rs711976	1.28e-12	1	Area TemporoParietoOcci pital Junction 1	1	rs711976	rs7653249; rs699165; rs1471741; rs1471740	PCCB; STAG1; STAG1, HMGN1P10; HMGN1P10, STAG1	Triglyceride levels; Chronic elevation of alanine aminotransferase (cALT) levels; Smoking behaviour (cigarettes smoked per day); Cigarettes smoked per day (MTAG); Medication use (HMG CoA reductase inhibitors); Body mass index; Body fat percentage; High density lipoprotein cholesterol levels; Sex hormone-binding globulin levels; Triglycerides; Alanine aminotransferase levels; Metabolic biomarkers …
87	3:136752590:A:G	rs13099657	1.32e-08	1	Auditory 4 Complex	1	rs13099657	rs7612425; rs13099657	STAG1; IL20RB - NA	Central corneal thickness (MTAG); General cognitive ability
88	3:145595293:A:G	rs9877333	4.87e-11	2	Area 55b; Dorsal Transitional Visual Area	1	rs9877333	NA	NA	NA
89	3:146948099:A:G	rs9855652	1.11e-08	1	Area STSv anterior	2	rs9855652;rs62275291	rs6440475	NA - RPL21P71	Response to paliperidone in schizophrenia (positive Marder score)
89	3:147106319:C:T	rs2279829	6.64e-26	24	Sixth Visual Area; Fusiform Face Complex; Area 1; Area 2; Dorsal area 6; Ventral Area 6; Area 8Ad; Area 9 Posterior; Area 45; Area 47l (47 lateral); Area IFSp; Area Lateral IntraParietal dorsal; Area OP4/PV; Area OP2-3/VS; Middle Insular Area; Anterior Ventral Insular Area; Anterior Agranular Insula Complex; Area PFt; ParaHippocampal Area 1; Dorsal Transitional Visual Area; Area IntraParietal 0; …	8	rs2279829;rs73004638;rs9874039;rs924762;rs4417835;rs1503738;rs1503729;rs2279830	rs2279829	ZIC4	Brain region volumes; Risk-taking tendency (4-domain principal component model); Number of sexual partners; Parietal lobe volume; Cortical surface area; Brain morphology (MOSTest); Cortical thickness (MOSTest); Subcortical volume (MOSTest); Brain morphology (min-P); Cortical surface area (MOSTest); Cortical volume; Cortical surface area (min-P); Alcohol consumption (drinks per week) (MTAG); Smoki…
90	3:150167144:A:G	rs2903834	9.56e-17	2	Primary Visual Cortex; Area Lateral Occipital 1	4	rs2903834;rs4488863;rs9289809;rs9846873	rs2903834	TSC22D2	Weight
91	3:153336522:A:C	rs9854668	3.05e-11	2	Lateral Area 7A; Ventral Area 6	1	rs9854668	NA	NA	NA
92	3:155411941:A:T	rs417877	4.92e-12	1	Area 47l (47 lateral)	1	rs417877	NA	NA	NA
93	3:160313174:G:T	rs4679901	1.82e-08	1	Area 46	1	rs4679901	rs78376817; rs73875254; rs17826137; rs75943566	IFT80; KPNA4	Gamma glutamyl transpeptidase; Liver enzyme levels (alanine transaminase); Alanine aminotransferase levels; Aspartate aminotransferase levels; Cardiovascular disease
94	3:176851737:A:G	rs62296578	3.29e-08	1	Area 8BM	1	rs62296578	NA	NA	NA
95	3:190643305:C:T	rs62288104	2.89e-15	16	Medial Superior Temporal Area; Third Visual Area; Parieto-Occipital Sulcus Area 2; Fusiform Face Complex; PreCuneus Visual Area; Area 8BM; Area 52; RetroInsular Cortex; Entorhinal Cortex; PreSubiculum; Hippocampus; Perirhinal Ectorhinal Cortex; Area FST; Lateral Belt Complex; Para-Insular Area; Area posterior 24	1	rs62288104	rs13075101; rs34113929; rs13070564; rs61500084; rs4308324; rs4308325; rs150434736; rs56234707; rs141962260; rs12727448; rs13066753; rs10937450; rs34859790; rs13060370; rs13089287; rs1909960; rs905124; rs35055419; rs1159211; rs4686570; rs9877502; rs200690866; rs201663722; rs34542080; rs35872768	GMNC - NA; GMNC - OSTN	Cortical thickness (MOSTest); Lateral ventricular volume in normal aging; Brain morphology (MOSTest); Brain region volumes; IDP dMRI TBSS L1 Fornix; Cortical surface area (min-P); HippSubfield rh volume CA1-body; IDP dMRI TBSS L3 Fornix; aseg lh volume Lateral-Ventricle; IDP dMRI TBSS ISOVF Fornix; IDP dMRI TBSS MD Fornix; IDP dMRI TBSS L2 Fornix; White matter microstructure (fractional anisotrop…
96	3:193536433:G:T	rs997552	3.84e-11	1	Area posterior 9-46v	1	rs997552	rs1165645; rs1165639	RN7SL447P - LINC02038	Cortical surface area; Lung function (FEV1/FVC)
97	3:197032224:C:G	rs338222	1.15e-11	1	Frontal OPercular Area 4	1	rs338222	NA	NA	NA
98	4:3027493:A:G	rs2342295	1.77e-08	1	Dorsal Transitional Visual Area	1	rs2342295	rs2960296; rs2488808; rs2488813; rs2960306; rs1024323	NOP14-AS1, NOP14; NOP14; GRK4	Educational attainment; Smoking behaviour (cigarettes smoked per day); Educational attainment (years of education)
99	4:5926551:A:C	rs7675169	1e-08	1	Area 23c	1	rs7675169	rs6839824	C4orf50	Metabolite levels
100	4:8367867:A:G	rs28690830	4.39e-08	1	Frontal OPercular Area 4	1	rs28690830	NA	NA	NA
101	4:15565736:A:T	rs35414597	4.16e-08	1	Area TemporoParietoOcci pital Junction 1	1	rs35414597	rs7684446; rs12512883	CC2D2A; FBXL5	Red blood cell count
102	4:16820681:C:T	rs2159277	4.08e-15	1	Sixth Visual Area	1	rs2159277	NA	NA	NA
103	4:53741175:C:T	rs59649036	2.54e-08	10	Primary Visual Cortex; Third Visual Area; Area 23d; Area ventral 23 a+b; Lateral Area 7P; Medial IntraParietal Area; Area 1; ProStriate Area; ParaHippocampal Area 2; Ventral Visual Complex	1	rs59649036	rs11538878; rs2200225; rs59649036	RASL11B, LINC01618; RASL11B - SCFD2; SCFD2	Brain shape (segment 1); Whole brain restricted isotropic diffusion (multivariate analysis); Cortical thickness; Cortical surface area; Whole brain restricted directional diffusion (multivariate analysis)
104	4:57962896:C:T	rs6851308	7.98e-09	1	Area 45	1	rs6851308	NA	NA	NA
105	4:77208196:G:T	rs6851326	4.66e-09	1	Posterior InferoTemporal complex	1	rs6851326	NA	NA	NA
106	4:80199323:A:C	rs34207047	1.49e-29	2	Area 10v; Area TE1 posterior	1	rs34207047	rs1484141; rs6534293; rs6848123; rs28454198; rs12642606; rs6816922; rs2867610; rs1484144; rs1484145; rs9998799	NAA11, LINC01088; LINC01088, NAA11	Early-onset schizophrenia; Educational attainment; Subjective well-being; Schizophrenia; Subjective well-being (MTAG); Depressive symptoms (MTAG); Chronotype; Depression; Attention deficit hyperactivity disorder (MTAG); Anorexia nervosa, attention-deficit/hyperactivity disorder, autism spectrum disorder, bipolar disorder, major depression, obsessive-compulsive disorder, schizophrenia, or Tourette…
107	4:80808516:C:T	rs11098930	2.9e-11	2	Area 25; Medial Belt Complex	3	rs11098930;rs6534639;rs4254709	rs11724750; rs7654647; rs13104584; rs6847975	PCAT4 - ANTXR2	Body mass index; Predicted visceral adipose tissue; Adult body size; Body fat percentage
108	4:91665403:A:G	rs6843193	9.96e-10	1	Medial Belt Complex	2	rs6843193;rs11722092	NA	NA	NA
109	4:96713626:C:T	rs13132013	2.85e-08	1	Area STSv posterior	1	rs13132013	NA	NA	NA
110	4:101658963:A:C	rs62307317	1.87e-08	1	Area 47m	2	rs62307317;rs7666575	rs62307308	EMCN	Insomnia
111	4:103198082:A:G	rs13135092	2.12e-09	10	Primary Visual Cortex; Fourth Visual Area; Primary Motor Cortex; Parieto-Occipital Sulcus Area 2; Area dorsal 23 a+b; Area 1; Area 13l; Area TG dorsal; Area PGp; Area Posterior Insular 1	2	rs13135092;rs13114461	rs13107325; rs13135092	SLC39A8	HDL cholesterol; Low density lipoprotein cholesterol levels; Triglyceride levels; Parkinson's disease; LDL cholesterol levels; HDL cholesterol levels; Body mass index; Risk-taking tendency (4-domain principal component model); Male-pattern baldness; Brain region volumes; Body fat percentage; Alcohol consumption (drinks per week); Refractive error; Nucleus accumbens volume; Systolic blood pressure…
111	4:103950425:C:T	rs1080081	1.5e-18	3	Parieto-Occipital Sulcus Area 1; Anterior Ventral Insular Area; Area PFt	2	rs1080081;rs228627	rs223498; rs223486; rs223482; rs223480; rs223454; rs223423; rs223376; rs223351; rs223346; rs223332; rs223308; rs4699032; rs11722779; rs6533030; rs3974479; rs10017313; rs9884397; rs3974481; rs10006327; rs7681002; rs7659468; rs7659650; rs6533052; rs3960788; rs7695096; rs7676765; rs13130741; rs7694724	MANBA; MANBA - UBE2D3; UBE2D3; UBE2D3, UBE2D3-AS1; CISD2; SLC9B1, CISD2; CISD2, SLC9B1; SLC9B1; SLC9B2	Sarcoidosis; Fasting glucose; Gamma-glutamylglutamine levels in elite athletes; Glutamate levels in elite athletes; Creatinine levels; Alanine aminotransferase levels; Type 2 diabetes; Serum creatinine levels; Hemoglobin A1c levels; Schizophrenia vs ADHD (ordinary least squares (OLS)); Schizophrenia vs autism spectrum disorder (ordinary least squares (OLS)); Estimated glomerular filtration rate; …
112	4:113918703:C:T	rs1354679	1.83e-11	2	Area 7m; Lateral Area 7A	1	rs1354679	NA	NA	NA
113	4:140729346:A:G	rs795989	2.61e-12	2	Area Posterior 24 prime; Area 33 prime	1	rs795989	rs72730235; rs795989	MAML3	Household income (MTAG); Attention deficit hyperactivity disorder (childhood)
113	4:140858717:C:T	rs769668	7.23e-15	2	Area p32; VentroMedial Visual Area 1	1	rs769668	rs769668; rs57800857; rs769662	MAML3	Milk type: Skimmed, semi-skimmed or full cream (UKB data field 1418); Body mass index; Walking pace; Body fat percentage; Metabolic biomarkers (multivariate analysis); High density lipoprotein cholesterol levels; C-reactive protein levels; Educational attainment (years of education)
113	4:140972264:A:C	rs10030552	2.16e-11	1	Area 9 Posterior	1	rs10030552	rs10030552	MAML3	Smoking status (ever vs never smokers); Educational attainment
114	4:147100117:G:T	rs3775498	2.14e-10	1	Frontal OPercular Area 3	1	rs3775498	NA	NA	NA
115	4:162154024:C:G	rs13138919	1.23e-08	1	Area 8Av	1	rs13138919	NA	NA	NA
116	4:163733174:C:G	rs7696413	5.91e-09	1	Area posterior 10p	1	rs7696413	rs1841023; rs11723207	TOMM22P4 - MIR4454; NA	Educational attainment (years of education); Educational attainment; Educational attainment (MTAG)
116	4:164101524:A:T	rs1479090	2.98e-08	1	Pirform Cortex	1	rs1479090	rs7675998; rs1479090	TOMM22P4 - MIR4454; NAF1 - NA	Telomere length; Lung cancer
117	4:187385465:A:G	rs6814390	2.12e-09	11	Fourth Visual Area; Premotor Eye Field; RetroSplenial Complex; PreCuneus Visual Area; Area dorsal 23 a+b; Lateral Area 7A; Medial Area 7A; Area 9 Posterior; Area 6 anterior; Area TE2 anterior; Ventral Visual Complex	1	rs6814390	rs62348893	F11-AS1	Brain morphology (MOSTest)
118	5:3250897:C:G	rs62338471	1.8e-14	2	Primary Motor Cortex; Area IFJa	1	rs62338471	rs16871498	LINC01377 - LINC01019	Disruptive behavior (multivariate analysis)
118	5:3264261:G:T	rs72737141	1.88e-08	1	Area OP4/PV	2	rs72737141;rs72737156	NA	NA	NA
119	5:31660751:C:T	rs29752	5.44e-09	1	ProStriate Area	1	rs29752	NA	NA	NA
119	5:31817756:C:T	rs6450867	4.76e-08	1	Area TF	1	rs6450867	NA	NA	NA
120	5:33422903:C:T	rs6879430	1.55e-10	2	Area Lateral Occipital 1; Area 1	1	rs6879430	NA	NA	NA
121	5:42052268:C:T	rs75839258	4.3e-11	2	Third Visual Area; Area 33 prime	1	rs75839258	NA	NA	NA
121	5:42354985:G:T	rs143243916	1.14e-08	1	Frontal OPercular Area 2	1	rs143243916	NA	NA	NA
121	5:42792985:A:G	rs34159518	3.8e-08	1	Area TG Ventral	1	rs34159518	rs73751227; rs4637559	GHR	Hip circumference adjusted for BMI; Heel bone mineral density
121	5:43162608:C:T	rs10941611	4.57e-10	1	VentroMedial Visual Area 3	1	rs10941611	rs145108385; rs6451675; rs1532331; rs13176429; rs10941611	ANXA2R - ZNF131; ZNF131	Squamous cell lung carcinoma; Attention deficit hyperactivity disorder; Attention deficit hyperactivity disorder or cannabis use; Aerodigestive squamous cell cancer (pleiotropy); Body mass index; Menarche (age at onset); Lymphocyte count
122	5:45078323:A:G	rs62369900	6.78e-15	1	Area 10d	2	rs62369900;rs72756222	rs111869282; rs62369897; rs62369904; rs12523398	NA; ZDHHC11B - NA; MRPS30 - HCN1	Electrocardiogram morphology (amplitude at temporal datapoints); Height; Sib-shared facial trait 833; Facial segment 45; 3D morphology of the nose alae; Age at first sexual intercourse
123	5:56575862:C:T	rs2112254	3.18e-11	2	Lateral Area 7P; Area IFSa	1	rs2112254	rs6450419	NA - Y_RNA	Accrued duration of remission in mepolizumab-treated eosinophilic granulomatosis with polyangiitis
124	5:60402843:C:T	rs68104763	4.9e-14	14	Primary Visual Cortex; Sixth Visual Area; Third Visual Area; Area Lateral Occipital 1; Area ventral 23 a+b; RetroInsular Cortex; PreSubiculum; ProStriate Area; ParaHippocampal Area 1; ParaHippocampal Area 2; Area V4t; Area V3CD; Area Lateral Occipital 3; VentroMedial Visual Area 2	5	rs68104763;rs56219078;rs6879809;rs10057395;rs329621	rs633628; rs1444240; rs57468227; rs61160187; rs12652878; rs4699965; rs6449512; rs10939879; rs62367903; rs726824; rs72759206; rs1983484; rs72759215; rs12653132; rs1526896; rs10939881; rs12518792; rs34608; rs34619; rs159544	PART1 - DEPDC1B; ELOVL7; ERCC8; NDUFAF2; SMIM15; SMIM15-AS1	General cognitive ability; Academic attainment (science); Household income; Educational attainment (college completion); Educational attainment (years of education); Alzheimer's disease or educational attainment (pleiotropy); Educational attainment; Cortical surface area; Age of smoking initiation (MTAG); Brain morphology (MOSTest); Cortical volume; Cortical thickness; Household income (MTAG); Co…
124	5:61035802:A:G	rs4700434	4.44e-08	1	Lateral Belt Complex	1	rs4700434	NA	NA	NA
125	5:78837521:C:T	rs7737668	2.51e-15	1	Primary Visual Cortex	1	rs7737668	rs7707252; rs11744542	Y_RNA - Y_RNA	Bipolar disorder; Bipolar disorder vs ADHD (ordinary least squares (OLS)); Bipolar I disorder
126	5:82848630:A:G	rs309592	7.9e-13	14	Parieto-Occipital Sulcus Area 1; Area 23c; Supplementary and Cingulate Eye Field; Area 7PC; Area 33 prime; Anterior 24 prime; Area 9 Middle; Polar 10p; Frontal OPercular Area 4; Middle Insular Area; Pirform Cortex; Hippocampus; Area TF; Area Frontal Opercular 5	1	rs309592	rs7728751; rs309596; rs309588; rs310528	VCAN-AS1, VCAN; VCAN, VCAN-AS1	Cortical surface area; Cortical surface area (MOSTest); Cortical thickness; Vertex-wise cortical surface area; White matter microstructure (mean diusivities); White matter microstructure (axial diusivities); White matter microstructure (radial diusivities); Brain morphology (min-P); Cortical surface area (min-P); Cortical volume; Brain shape (segment 2); Brain morphology (MOSTest); White matter m…
127	5:86721223:A:G	rs17285906	1.38e-10	2	PreSubiculum; Para-Insular Area	1	rs17285906	NA	NA	NA
127	5:87281655:A:G	rs17286031	3.69e-10	1	Area V3CD	1	rs17286031	NA	NA	NA
127	5:87897271:A:C	rs324885	1.62e-12	1	PreCuneus Visual Area	5	rs324885;rs6859545;rs26582;rs33705;rs6452792	rs324885	LINC00461	Household income (MTAG); Educational attainment (years of education)
127	5:87950737:G:T	rs28115	5.83e-09	1	PreCuneus Visual Area	2	rs28115;rs26582	NA	NA	NA
127	5:87992576:A:G	rs27732	8.83e-27	6	Second Visual Area; Area Lateral Occipital 1; Area 3a; Area PFcm; Area PFt; Area PGp	13	rs27732;rs1490;rs190438;rs700591;rs244750;rs61104616;rs770463;rs190982;rs33705;rs7444298;rs6452792;rs6859545;rs26582	rs26579; rs410671; rs254781; rs640177; rs447801; rs454214; rs448809; rs185291; rs40504; rs34316; rs42850; rs254779; rs601942; rs601499; rs606393; rs11749912	LINC00461, MEF2C-AS2; MEF2C-AS2; MEF2C, MEF2C-AS2; MEF2C-AS2, MEF2C	Sedentary behaviour duration; Lung function (FVC); Household income (MTAG); Intelligence (MTAG); Cognitive performance (MTAG); General cognitive ability; Bipolar disorder or major depressive disorder; Depression; Major depressive disorder; Educational attainment; Occupational attainment; Educational attainment (years of education); Highest math class taken (MTAG); Intelligence; Educational attain…
127	5:88427942:G:T	rs16903468	2.25e-08	1	Fourth Visual Area	3	rs16903468;rs190438;rs61104616	rs16903468	MEF2C-AS1	Educational attainment
128	5:91032448:A:G	rs331400	7.61e-12	2	Area 23c; Middle Insular Area	2	rs331400;rs10059323	rs2962379	ARRDC3-AS1 - PCBP2P3	Vertex-wise cortical thickness; Cortical thickness
129	5:92420689:A:G	rs10078721	2.75e-25	4	Primary Motor Cortex; Area dorsal 32; Area 47s; Area posterior 24	5	rs10078721;rs4293897;rs345924;rs163949;rs2578490	rs10078721	LINC02058 - POLD2P1	Essential tremor
129	5:92797166:C:T	rs115877304	8.42e-18	17	Primary Visual Cortex; Third Visual Area; Area V3A; RetroSplenial Complex; Area Lateral Occipital 1; Area Lateral Occipital 2; Area ventral 23 a+b; Area 5m ventral; Area 10d; Area 52; RetroInsular Cortex; ProStriate Area; ParaHippocampal Area 3; Area STSd posterior; Area TF; Area PHT; Area TE1 Middle	4	rs115877304;rs62369931;rs9314089;rs140083818	rs17083079; rs7442779; rs115877304; rs114468556	POLD2P1 - NR2F1-AS1; NR2F1-AS1	Cortical thickness (min-P); aparc-a2009s rh area G-occipital-sup; aparc-a2009s rh volume G-occipital-sup; Educational attainment; Self-reported math ability; Cortical surface area; Educational attainment (years of education); Vertex-wise cortical surface area; Brain shape (segment 1); Whole brain restricted isotropic diffusion (multivariate analysis); Whole brain restricted directional diffusion …
129	5:93120782:A:T	rs2043979	7.44e-09	1	Area TF	3	rs2043979;rs9314089;rs140083818	rs1031423; rs10066873	FAM172A	Leisure sedentary behaviour (television watching); Insomnia
129	5:93348041:A:G	rs34039087	7.85e-13	14	Primary Visual Cortex; Eighth Visual Area; Primary Motor Cortex; Primary Sensory Cortex; Area 31p ventral; Ventral Area 24d; Area 1; Area 2; Area p32 prime; Area anterior 47r; Area OP4/PV; Anterior IntraParietal Area; Area TF; Area Frontal Opercular 5	1	rs34039087	rs17371926; rs34322452; rs17375167	FAM172A	Brain morphology (min-P); Cortical surface area (min-P); Cortical surface area; Fruit consumption
129	5:93668741:A:G	rs160272	2.77e-15	3	Area TF; Area Lateral Occipital 3; Area 31a	1	rs160272	NA	NA	NA
130	5:103947205:C:T	rs2447828	7.21e-34	4	Primary Visual Cortex; Area dorsal 23 a+b; ParaBelt Complex; Area 25	8	rs2447828;rs162060;rs386873;rs35841922;rs6421926;rs964040;rs10463560;rs1363103	rs13166522; rs10040923; rs12719532; rs67909927; rs7706513; rs13165289; rs11747766; rs13187104; rs11958220; rs11747125; rs11955377; rs969397; rs1363098; rs1582419; rs4515268; rs1363097; rs1363096; rs4482879; rs4703040; rs6869862; rs6867409; rs7706353; rs4438849; rs4320234; rs1833514; rs4521446; rs6596578; rs6874138; rs10064425; rs10059133; rs6865511; rs1421668; rs12659431; rs12657531; rs12658007; …	LINC02163 - RNU6-334P; NA	Major depressive disorder or stress-related disorder; Decaffeinated coffee consumption or major depression disorder; Pulse pressure; Depressive symptoms; Schizophrenia (MTAG); Anorexia nervosa, attention-deficit/hyperactivity disorder, autism spectrum disorder, bipolar disorder, major depression, obsessive-compulsive disorder, schizophrenia, or Tourette syndrome (pleiotropy); Major depressive dis…
131	5:107053888:A:T	rs13161433	2.14e-15	2	Frontal OPercular Area 3; Area STSd anterior	2	rs13161433;rs597083	NA	NA	NA
132	5:107519470:A:T	rs158169	4.22e-13	1	Area a24	2	rs158169;rs34383	rs182288; rs2909791	FBXL17	Post-traumatic stress disorder (MTAG); Schizophrenia
132	5:107774424:A:C	rs4957555	7.35e-11	2	Area 13l; Area TemporoParietoOcci pital Junction 3	2	rs4957555;rs34383	rs1001579	FBXL17 - NA	IgG glycosylation
133	5:112138888:C:G	rs2952615	1.89e-21	5	Seventh Visual Area; Area dorsal 32; Area 8Av; Area OP4/PV; Area TE2 posterior	1	rs2952615	rs6893949; rs861674; rs9647582; rs2952615; rs818427; rs469727	LINC02200 - APC; APC; REEP5, SRP19; REEP5	Worry/vulnerability (special factor of neuroticism); Appendicular lean mass; Vertex-wise sulcal depth; Reaction time; Total body bone mineral density; Attention deficit hyperactivity disorder
134	5:124339525:A:G	rs9327347	4.44e-15	3	Primary Visual Cortex; Area TA2; Area posterior 47r	1	rs9327347	rs10043770; rs375226983	LINC02240	Attention deficit hyperactivity disorder or autism spectrum disorder or intelligence (pleiotropy); Vertex-wise cortical thickness
135	5:128935201:A:C	rs13436476	1.63e-10	11	Primary Sensory Cortex; Area a24; Area 8Ad; Area 44; Area 47l (47 lateral); Area OP4/PV; Area OP1/SII; Frontal OPercular Area 4; Area 25; posterior OFC Complex; Insular Granular Complex	2	rs13436476;rs32819	rs62399010; rs76244727; rs62399042; rs246242; rs152075; rs6866701; rs10069990; rs4836470; rs7708378; rs6896490; rs13164684	ADAMTS19; ADAMTS19 - MINAR2; MINAR2; MINAR2 - NA	Waist circumference adjusted for body mass index; Hip circumference adjusted for BMI; Brain morphology (MOSTest); Cortical surface area; Height; Cortical surface area (MOSTest); Appendicular lean mass; Metabolite levels; Corneal curvature; Vertical cup-disc ratio (multi-trait analysis)
136	5:136941394:A:T	rs10479161	2.47e-08	1	Area STSv anterior	1	rs10479161	NA	NA	NA
137	5:144551333:C:T	rs2400171	5.81e-13	1	Primary Visual Cortex	5	rs2400171;rs7725692;rs358656;rs11740769;rs6580345	rs2400171	NA - ASS1P10	Self-reported math ability (MTAG); Self-reported math ability
138	5:145915384:G:T	rs55670969	1.15e-11	1	Premotor Eye Field	1	rs55670969	NA	NA	NA
139	5:154775995:C:G	rs2115442	5.77e-11	1	Area s32	1	rs2115442	rs12654437; rs1295236	NA	Cognitive decline (age-related); Age of smoking initiation (MTAG)
140	5:166985224:G:T	rs4868800	4.29e-13	1	Eighth Visual Area	1	rs4868800	rs4868800; rs4044321; rs2336895; rs2098651; rs13186288; rs4869056; rs4869058; rs11747772; rs986391	TENM2	Age at first sexual intercourse; Smoking initiation; Smoking initiation (ever regular vs never regular) (MTAG); Smoking initiation (ever regular vs never regular); Age of smoking initiation (MTAG); Lifetime smoking; Lifetime smoking (without educational attainment); Externalizing behaviour (multivariate analysis); Depression; Depressive symptoms (MTAG); Depressive symptoms; Anorexia nervosa, atte…
141	6:10841757:A:G	rs74760478	4.18e-08	1	Inferior 6-8 Transitional Area	1	rs74760478	rs74760478	TMEM14B	Progression free survival in epithelial ovarian cancer
142	6:19790809:C:T	rs2223361	1.97e-11	2	Fusiform Face Complex; Area PFm Complex	1	rs2223361	rs760794	LNC-LBCS	Endometriosis
143	6:33478496:A:G	rs9296092	3.86e-11	2	Area STSd posterior; Area PF Complex	1	rs9296092	rs9394152; rs7747216; rs9296092	ZBTB9 - GGNBP1	Age at smoking initiation in chronic obstructive pulmonary disease
143	6:33791998:A:G	rs10947446	4e-12	1	Area 55b	2	rs10947446;rs2296738	rs530614; rs4713688	IP6K3 - LEMD2; MLN - LINC01016	Whole brain grey matter density; Insomnia; Age of smoking initiation (MTAG); Smoking initiation (ever regular vs never regular) (MTAG)
144	6:39536622:C:T	rs4714260	2.11e-09	11	Area V3A; Area 8C; Area anterior 47r; Area IFJp; Polar 10p; Area 11l; Area 6 anterior; Anterior Ventral Insular Area; Area STSd posterior; Area STSv posterior; Lateral Belt Complex	1	rs4714260	rs4714259; rs4714260	KIF6	Cortical thickness; Vertex-wise cortical thickness
145	6:39999149:C:T	rs1546965	5.69e-12	1	Area 8B Lateral	1	rs1546965	rs847752	TUBBP9 - TDRG1	Educational attainment
146	6:43608386:C:T	rs7106	9.22e-09	1	Area 5m	1	rs7106	rs1096699; rs833046	XPO5, POLR1C; MRPS18A - VEGFA	Cystatin C levels; Estimated glomerular filtration rate (creatinine)
147	6:50683009:C:T	rs78648104	7.7e-15	1	Orbital Frontal Complex	2	rs78648104;rs113777798	rs75359967; rs56068671; rs141547796; rs78648104; rs3756920; rs4628086; rs6930924; rs57988840; rs141473007; rs78172382; rs112255786; rs9367420; rs9381917; rs9395644	NA; NA - TFAP2D; DEFB112 - TFAP2D; TFAP2D; TFAP2D - TFAP2B; TFAP2B; TFAP2B - RPS17P5; RPS17P5 - FTH1P5; FTH1P5 - NA; FTH1P5 - PKHD1	Body mass index; Hand grip strength; Smoking initiation (ever regular vs never regular) (MTAG); Age of smoking initiation (MTAG); Age at first sexual intercourse; Attention deficit hyperactivity disorder or autism spectrum disorder or intelligence (pleiotropy); Systolic blood pressure; Educational attainment (years of education); Attention deficit hyperactivity disorder (MTAG); Educational attain…
148	6:70867319:A:T	rs3793059	2.12e-11	1	Area Lateral IntraParietal dorsal	1	rs3793059	rs1201814	COL19A1	Educational attainment
149	6:92009946:A:G	rs4707671	7.82e-13	14	IntraParietal Sulcus Area 1; Medial Area 7P; Area 7PC; Medial IntraParietal Area; Area 9 Middle; Orbital Frontal Complex; Inferior 6-8 Transitional Area; Anterior Ventral Insular Area; Area PFt; Area PF opercular; Area PF Complex; Area V3CD; Lateral Belt Complex; Para-Insular Area	3	rs4707671;rs2144366;rs9345121	rs9345124; rs9345125; rs9351259; rs6923112; rs2207617; rs9353816; rs4706391; rs4706392	MAP3K7 - MIR4643; NA	Cortical surface area (MOSTest); Cortical surface area; Vertex-wise cortical surface area; Brain region volumes; Brain morphology (MOSTest); Brain shape (segment 1); Vertex-wise sulcal depth; Whole brain restricted directional diffusion (multivariate analysis); Cortical thickness; Whole brain restricted isotropic diffusion (multivariate analysis); Whole brain free water diffusion (multivariate an…
150	6:93853704:C:G	rs16870897	1.06e-08	1	Area 7m	1	rs16870897	NA	NA	NA
151	6:98575858:C:T	rs9375216	3.77e-12	1	Area 1	5	rs9375216;rs2502929;rs17754668;rs9490512;rs9490542	rs1906251; rs35921795	MIR2113 - EIF4EBP2P3; EIF4EBP2P3 - NA	Coffee consumption; Mental health study participation (provided email address)
151	6:98615667:C:G	rs2502943	7.31e-15	2	Primary Visual Cortex; ParaHippocampal Area 1	5	rs2502943;rs2502929;rs17754668;rs4142529;rs9490512	rs9375138; rs2029241; rs12526299; rs9688806; rs9320980; rs6909430; rs7766224; rs9482585	MIR2113 - EIF4EBP2P3; NA - EIF4EBP2P3; EIF4EBP2P3 - NA; NA; HIVEP1 - NA; EIF4EBP2P3 - POU3F2	Attention deficit hyperactivity disorder or autism spectrum disorder or intelligence (pleiotropy); Externalizing behaviour (multivariate analysis); Intelligence (MTAG); Neurociticism; Feeling nervous; Number of sexual partners; Quantitative traits
152	6:113282347:C:T	rs1288157	9.39e-12	1	Area TE2 anterior	1	rs1288157	NA	NA	NA
153	6:118731123:C:G	rs34027986	1.63e-14	3	Rostral Area 6; Auditory 5 Complex; Area TemporoParietoOcci pital Junction 2	2	rs34027986;rs62431233	NA	NA	NA
154	6:126083658:A:G	rs10457469	4.94e-14	15	Area 6m anterior; Area 10r; Area 13l; RetroInsular Cortex; Area PFcm; Posterior Insular Area 2; Area PFt; Entorhinal Cortex; ProStriate Area; Area TG dorsal; Area PF opercular; Area 25; Area Frontal Opercular 5; Area posterior 10p; Area TG Ventral	1	rs10457469	rs1268083; rs2008027; rs7758115; rs3966775; rs980014; rs3757217; rs7764016; rs1811852; rs7753038; rs10457469; rs9385383; rs13209968; rs1159974; rs9388451; rs1977141; rs3734634; rs9398791	LINC02523 - HEY2; HEY2; HEY2 - NCOA7; NCOA7	Migraine; Type 2 diabetes; Height; Appendicular lean mass; Whole brain free water diffusion (multivariate analysis); Cortical surface area (MOSTest); Body mass index; Cortical surface area; Brain morphology (MOSTest); Weight; Brain shape (segment 1); TPE interval (resting); Adult body size; Electrocardiogram morphology (amplitude at temporal datapoints); JT interval; QT interval; Subcortical volu…
155	6:126792095:A:G	rs11759026	2.02e-20	20	Primary Visual Cortex; Second Visual Area; Primary Motor Cortex; Frontal Eye Fields; Area 6m anterior; Area p32 prime; Area a24; Area 8BM; Area 8Av; Area 8C; Area posterior 9-46v; Area anterior 9-46v; Area 13l; Area 47s; Inferior 6-8 Transitional Area; Area PFt; Anterior IntraParietal Area; posterior OFC Complex; Area posterior 47r; Area anterior 32 prime	2	rs11759026;rs1490384	rs11759026; rs58321169; rs4273712; rs853974	CENPW - MIR588; MIR588 - RNU6-200P; YAP1P3 - PRELID1P1; RPS4XP9 - RSPO3	Type 2 diabetes; Brain region volumes; Cortical surface area (global PC1); Cortical surface area; Intracranial volume; Neuroticism; Neurociticism; Cortical volume; Educational attainment (years of education); Lung function (FVC); aparc-pial lh area lateralorbitofrontal; aparc-DKTatlas lh volume caudalanteriorcingulate; Medication use (drugs used in diabetes); Brain morphology (min-P); Cortical su…
155	6:126938446:C:T	rs4427021	2.11e-09	11	Primary Visual Cortex; Second Visual Area; Area anterior 9-46v; Area 11l; Orbital Frontal Complex; Area 6 anterior; Anterior Agranular Insula Complex; Area PFt; ParaHippocampal Area 3; Area TE1 anterior; posterior OFC Complex	2	rs4427021;rs1490384	rs72971190; rs9401907; rs9375476	RPS4XP9 - RSPO3	Total cerebellar volume (excluding Crus I vermis); Cortical surface area; Cortical volume; IDP T1 FAST ROIs R occ pole; Appendicular lean mass; Diastolic blood pressure
155	6:127176330:C:T	rs77598707	1.16e-11	13	Primary Visual Cortex; Second Visual Area; Lateral Area 7P; Area 33 prime; Area 13l; Area 6 anterior; Middle Insular Area; Area PFt; Anterior IntraParietal Area; Hippocampus; Area PFm Complex; posterior OFC Complex; Area anterior 32 prime	1	rs77598707	rs75343521; rs139214174; rs74580701; rs79636188; rs77598707; rs77636716	CENPW - MIR588; PRELID1P1 - RPS4XP9; RPS4XP9 - RSPO3	Brain region volumes; aparc-Desikan lh area pericalcarine; aparc-pial rh area lateraloccipital; IDP T1 FAST ROIs R intracalc cortex; aparc-DKTatlas lh area pericalcarine; aparc-Desikan lh volume pericalcarine; aparc-DKTatlas lh volume pericalcarine; Cortical surface area (visual PC2); BA-exvivo lh area V1; IDP T1 FAST ROIs L intracalc cortex; Cortical surface area; aparc-Desikan rh volume lingual…
156	6:136145479:C:T	rs11154825	8.46e-12	2	Primary Auditory Cortex; Area posterior 9-46v	2	rs11154825;rs10223338	rs7742626; rs947583; rs11154825	LINC00271; LINC00271 - PDE7B	Hypothyroidism; Phosphorus levels; Medication use (thyroid preparations)
157	6:138866268:C:T	rs9376354	2.11e-09	11	Primary Visual Cortex; Area V3A; Parieto-Occipital Sulcus Area 2; Area ventral 23 a+b; Area p32 prime; Area 47s; Area Lateral IntraParietal dorsal; Area OP2-3/VS; ParaHippocampal Area 1; Dorsal Transitional Visual Area; Area PGp	1	rs9376354	rs9376354; rs9399245	NHSL1	Brain morphology (MOSTest); Cortical surface area; Brain shape (segment 3); Vertex-wise sulcal depth; Cortical thickness; Whole brain restricted isotropic diffusion (multivariate analysis); Whole brain restricted directional diffusion (multivariate analysis); Whole brain free water diffusion (multivariate analysis); Vertex-wise cortical thickness; Vertex-wise cortical surface area; Brain morpholo…
158	6:150161114:A:G	rs4870052	1.93e-23	4	Area 9 Middle; Perirhinal Ectorhinal Cortex; ParaHippocampal Area 1; ParaHippocampal Area 3	1	rs4870052	rs11155662; rs9322193; rs9688452; rs4421206; rs80147756; rs12526675; rs539700294; rs12178835; rs2095375; rs9383843; rs14314; rs2342764; rs7752089	RPS18P9; KATNA1, RPS18P9; LATS1; NUP43; PCMT1; PCMT1 - LRP11; LRP11	Vertex-wise cortical thickness; Lung cancer; aseg lh volume VentralDC; Brainstem global volume Whole-brainstem; Brain morphology (min-P); HippSubfield lh volume subiculum-head; Brain morphology (MOSTest); Cortical surface area; Vertex-wise cortical surface area; Brain shape (segment 116); Serum metabolite levels; Migraine; Macular thickness; Vertex-wise sulcal depth; Cortical thickness
159	6:152227990:C:T	rs71575914	9.4e-12	2	Third Visual Area; Medial Area 7A	1	rs71575914	rs13204918	ESR1	Educational attainment
160	6:162140965:A:G	rs115488519	7.95e-12	1	Area TF	1	rs115488519	NA	NA	NA
161	6:166262523:A:G	rs6922489	1.21e-08	1	Area 10d	1	rs6922489	rs6780079 x rs9348049	No mapped genes x PDE10A	Total PHF-tau (SNP x SNP interaction)
162	7:1889466:C:T	rs4721112	8.31e-12	1	Area IFJa	5	rs4721112;rs4719364;rs35622755;rs10275833;rs12535468	rs13239969; rs6948707; rs10807751	MAD1L1	Age at first sexual intercourse; Smoking initiation; Smoking initiation (ever regular vs never regular); Age of smoking initiation (MTAG)
163	7:2386522:G:T	rs10447599	2.35e-11	2	Sixth Visual Area; Area IntraParietal 2	2	rs10447599;rs7810812	NA	NA	NA
164	7:3653450:C:T	rs1922014	4.23e-15	2	Area 31p ventral; Area TG dorsal	1	rs1922014	rs11979940; rs6462203	SDK1	Executive function (longitudinal); Anxiety and stress-related disorders
165	7:4150203:C:G	rs62438179	1.88e-14	1	Area STSv anterior	1	rs62438179	rs62438179	SDK1	Insomnia
166	7:7772749:C:G	rs55847415	2.91e-08	1	Area dorsal 32	1	rs55847415	NA	NA	NA
167	7:8204553:C:T	rs74331747	2.07e-08	1	Area OP2-3/VS	1	rs74331747	NA	NA	NA
168	7:11505200:C:T	rs11979605	1.36e-17	3	Premotor Eye Field; Area 33 prime; Para-Insular Area	2	rs11979605;rs118134876	NA	NA	NA
169	7:19619643:A:T	rs7805790	6.77e-26	24	Third Visual Area; Fusiform Face Complex; Area Lateral Occipital 2; Posterior InferoTemporal complex; Superior Temporal Visual Area; Parieto-Occipital Sulcus Area 1; Area ventral 23 a+b; Area 31p ventral; Area 47m; Area 10d; Area 11l; Area 13l; Orbital Frontal Complex; Entorhinal Cortex; PreSubiculum; ProStriate Area; Area PFm Complex; VentroMedial Visual Area 3; ParaHippocampal Area 2; Area 31pd…	2	rs7805790;rs10225031	rs12534570; rs12700058; rs12700059; rs17354370; rs11767221; rs6966112; rs10241336; rs10230207; rs2192476; rs12538102; rs10242068; rs7782309; rs7805790; rs10278512; rs4721802; rs4518562; rs7806003	NA; FERD3L - POLR1F	Vertical cup-disc ratio (multi-trait analysis); Heel bone mineral density; Brain morphology (min-P); Cortical surface area (min-P); Plasma homocysteine levels; Brain morphology (MOSTest); Whole brain restricted isotropic diffusion (multivariate analysis); Height; aseg global volume CC-Anterior; Intracranial aneurysm; Cortical surface area (MOSTest); Vertex-wise sulcal depth; Cortical surface area…
170	7:22172280:A:C	rs3823666	2.72e-11	2	Superior Frontal Language Area; Middle Insular Area	1	rs3823666	NA	NA	NA
171	7:29830331:C:T	rs28807191	6.1e-11	1	Area 7PC	1	rs28807191	rs28807191	DPY19L2P3 - WIPF3	Educational attainment
172	7:67652007:A:G	rs73150104	8.28e-09	1	Area TE2 posterior	1	rs73150104	NA	NA	NA
173	7:68827002:G:T	rs57876965	3.79e-08	1	Primary Visual Cortex	1	rs57876965	NA	NA	NA
174	7:71517796:A:G	rs844767	1.52e-10	1	Posterior InferoTemporal complex	1	rs844767	NA	NA	NA
175	7:82444112:C:T	rs2214414	7.89e-25	2	Eighth Visual Area; ParaBelt Complex	3	rs2214414;rs2522834;rs34077357	rs1476546; rs2158219; rs6954078; rs2189246; rs2715147; rs2715148; rs2247523; rs2715157; rs2107828	PCLO	Insomnia; Refractive error; Schizophrenia; Well-being spectrum (multivariate analysis); Depressive symptoms; Positive affect; Life satisfaction; Neuroticism; Major depressive disorder; Depression; Lung function (FVC)
176	7:88413385:A:T	rs6950169	3.86e-08	1	Area 5m ventral	1	rs6950169	NA	NA	NA
177	7:92654365:A:G	rs12671937	5.06e-21	4	Area 10d; Frontal OPercular Area 3; Area 25; posterior OFC Complex	1	rs12671937	rs12671937; rs10215082; rs2188177; rs12534506; rs13310155; rs28882214; rs2188179	RN7SL7P - SAMD9	Educational attainment (college completion); Household income (MTAG); Cognitive ability (MTAG); Cognitive performance (MTAG); Educational attainment (years of education); Educational attainment; Educational attainment (MTAG); Physical aggression in schizophrenia; Highest math class taken; Self-reported math ability (MTAG); Highest math class taken (MTAG); Vertex-wise cortical surface area; Cortic…
178	7:96199112:C:T	rs11773448	2.05e-20	20	PeriSylvian Language Area; Area 3a; Dorsal area 6; Area 8C; Area 45; Area IFJa; Area IFJp; Area IFSp; Area IFSa; Area posterior 9-46v; Area 43; Anterior IntraParietal Area; Area TE1 anterior; Area TF; Area TemporoParietoOcci pital Junction 2; Area PF opercular; Area PF Complex; posterior OFC Complex; Area Frontal Opercular 5; Area posterior 47r	3	rs11773448;rs10240174;rs10250692	rs62470051; rs4296976; rs6465524; rs6964260; rs67055449; rs12704861; rs10278627; rs6951355; rs149384260; rs201650162; rs13235131; rs7790840; rs4278101; rs34898775; rs7788173; rs34999158; rs2272224	SEM1	Sib-shared facial trait 906; Facial segment 54; 3D morphology of the lower chin; Facial morphology (segment 54); aparc-Desikan lh area parstriangularis; IDP T1 FAST ROIs R front operc cortex; Vertex-wise sulcal depth; Cortical volume; Vertex-wise cortical surface area; Cortical surface area; Brain shape (segment 2); BA-exvivo lh area BA45; Brain morphology (MOSTest); aparc-DKTatlas lh area parstr…
179	7:101660633:A:G	rs6465842	2.07e-08	1	Area Lateral Occipital 2	1	rs6465842	rs10279171	CUX1	Serum phosphate levels
180	7:104601236:A:G	rs6955349	4.17e-22	2	Primary Motor Cortex; Area p32 prime	2	rs6955349;rs28450469	rs7776707; rs4730073; rs2057884	LINC01004; SRPK2	Schizophrenia (MTAG); Cognitive ability, years of educational attainment or schizophrenia (pleiotropy); Waist-to-hip ratio adjusted for BMI; Waist circumference adjusted for body mass index; Waist-hip ratio; Schizophrenia; Anorexia nervosa, attention-deficit/hyperactivity disorder, autism spectrum disorder, bipolar disorder, major depression, obsessive-compulsive disorder, schizophrenia, or Toure…
181	7:109983191:C:T	rs6960164	3.16e-12	1	Area TG Ventral	1	rs6960164	NA	NA	NA
182	7:110513423:G:T	rs799626	5.14e-09	1	Area 13l	2	rs799626;rs2528665	NA	NA	NA
182	7:111236477:C:T	rs2613601	1.51e-17	1	Sixth Visual Area	4	rs2613601;rs2528665;rs2528683;rs2074117	NA	NA	NA
183	7:113994891:C:T	rs79161510	3.94e-08	1	Area 3a	2	rs79161510;rs56101597	NA	NA	NA
183	7:114074257:C:T	rs10268637	9.99e-29	6	RetroSplenial Complex; Area 6mp; Area posterior 9-46v; Area 10v; ParaHippocampal Area 1; Insular Granular Complex	10	rs10268637;rs56101597;rs2079070;rs17137124;rs12154391;rs13246546;rs13237149;rs1358278;rs4730633;rs66571810	rs6466484; rs17137004; rs35624276; rs2030912; rs8180817; rs2894699; rs10228350; rs7785701; rs1476535; rs10280045; rs2014265; rs10261780; rs10228494; rs10262103; rs10231382; rs727644; rs7783012; rs2106900; rs2189008; rs201321554; rs1989903; rs1015511; rs10266297; rs9649368; rs6466488; rs6969188; rs10262462; rs1859100	FOXP2	Insomnia; Urinary albumin-to-creatinine ratio in diabetes; Crisps liking; Cortical surface area; Major depressive disorder (MTAG); Gastroesophageal reflux disease; Irritable mood; Feeling tense; Height; Trauma exposure; Attention deficit hyperactivity disorder or cannabis use; Externalizing behaviour (multivariate analysis); Insomnia symptoms (never/rarely vs. sometimes/usually); Insomnia symptom…
183	7:114337481:A:G	rs10231331	1.18e-09	1	Area 6mp	4	rs10231331;rs66571810;rs17137124;rs12154391	rs10953765; rs1456031; rs10953766; rs10261050	FOXP2; FOXP2 - NA	Sleep duration; Household income (MTAG); Smoking initiation (ever regular vs never regular) (MTAG); Insomnia; Age of smoking initiation (MTAG); Age at first birth; Body mass index
184	7:116514940:C:T	rs12706109	2.46e-11	2	Area posterior 9-46v; Perirhinal Ectorhinal Cortex	2	rs12706109;rs2402120	rs3807999; rs12706109; rs13224082; rs9791721; rs12669383; rs12674017; rs13228847; rs12665952; rs12706122; rs7808129	CAPZA2; CAPZA2 - RNA5SP239	Platelet count; Red blood cell count; Platelet distribution width; Plateletcrit; Mean platelet volume; Insomnia
185	7:121962953:A:C	rs7777351	4.23e-20	3	RetroSplenial Complex; Area 47s; ParaBelt Complex	2	rs7777351;rs798690	rs10953957; rs3958046; rs10252114; rs10237306; rs28452470; rs1443749; rs10248298; rs1899689; rs1443750	FEZF1 - CADPS2; CADPS2	Smoking initiation (ever regular vs never regular); Smoking initiation (ever regular vs never regular) (MTAG); Externalizing behaviour (multivariate analysis); Attention deficit hyperactivity disorder; Smoking status (ever vs never smokers); Risk-taking behavior (multivariate analysis); Weight; Height; Body mass index; Adult body size; Lifetime smoking; Number of sexual partners
186	8:5406680:C:G	rs62494784	1.2e-08	1	Area PFcm	1	rs62494784	NA	NA	NA
187	8:10010765:C:G	rs4498546	3.6e-18	3	Area 33 prime; Area 31pd; Para-Insular Area	3	rs4498546;rs6990912;rs10106040	NA	NA	NA
188	8:10632684:A:G	rs6993841	4.29e-08	1	Area STSd anterior	1	rs6993841	rs6995692; rs2116093; rs6984744; rs891556; rs1821002; rs11250076; rs11986935; rs7819602; rs2163379	PINX1, SOX7, SOX7; PINX1; PINX1 - XKR6	Diastolic blood pressure x smoking status (ever vs never) interaction (2df test); Number of sexual partners; Systolic blood pressure x smoking status (current vs non-current) interaction (2df test); Diastolic blood pressure x smoking status (current vs non-current) interaction (2df test); Systolic blood pressure x smoking status (ever vs never) interaction (2df test); Spherical equivalent or myop…
189	8:34081521:C:T	rs76545266	5.96e-20	1	Second Visual Area	1	rs76545266	rs78895722; rs76545266	NA - RPL10AP3	Schizophrenia; Attention deficit hyperactivity disorder or cannabis use
190	8:74052203:A:G	rs4403397	1.99e-08	1	Area TG Ventral	1	rs4403397	NA	NA	NA
191	8:76658199:A:G	rs77680801	7.77e-12	1	Area 1	2	rs77680801;rs79204907	NA	NA	NA
192	8:77309411:A:C	rs1526667	5.65e-15	3	Area OP2-3/VS; Area PF opercular; Area FST	1	rs1526667	NA	NA	NA
193	8:78527566:A:G	rs13253986	2.41e-08	1	Area 47s	1	rs13253986	NA	NA	NA
194	8:80072487:A:G	rs10087042	4.34e-08	1	Area 47m	1	rs10087042	NA	NA	NA
195	8:87529297:A:C	rs11781016	2.43e-09	1	Area TG Ventral	2	rs11781016;rs4961195	rs7817738; rs7459897; rs12546331; rs7463186; rs7015263; rs11781016	RMDN1; RMDN1, SLC2A3P4; CPNE3	Body mass index; Blood protein levels; Intelligence (MTAG); General cognitive ability; Cognitive performance (MTAG)
196	8:88048411:A:G	rs1608719	3.67e-15	2	PreCuneus Visual Area; Area TA2	6	rs1608719;rs72668670;rs72673107;rs7840637;rs61136465;rs12542905	NA	NA	NA
197	8:93127873:C:T	rs10808644	7.64e-11	1	Lateral Area 7P	1	rs10808644	NA	NA	NA
197	8:93213010:A:G	rs2046395	3.96e-44	11	Medial Superior Temporal Area; Anterior 24 prime; Area 8BM; PreSubiculum; Hippocampus; ParaHippocampal Area 1; Area TG dorsal; Area TE2 anterior; Area PHT; ParaHippocampal Area 2; Para-Insular Area	5	rs2046395;rs7815924;rs62518643;rs4338078;rs3857914	rs9987376; rs9297905; rs5003492; rs2218439; rs1552313; rs1444498; rs1444496	RUNX1T1 - FLJ46284; RUNX1T1 - NA	Smoking initiation (ever regular vs never regular) (MTAG); Smoking initiation (ever regular vs never regular); Vertex-wise cortical surface area; Cortical surface area; Brain morphology (MOSTest); Cortical surface area (MOSTest); Smoking status (ever vs never smokers); Age of smoking initiation (MTAG); Smoking initiation; Sphingomyelin (d18:2/21:0, d16:2/23:0) levels in elite athletes; Sphingomye…
197	8:93328265:C:G	rs56287821	6.68e-09	1	Area 9 Middle	4	rs56287821;rs3857914;rs7844069;rs4338078	rs190310863; rs55671930	RUNX1T1 - FLJ46284	Insomnia; General risk tolerance (MTAG)
197	8:93330909:A:T	rs34555373	7.1e-15	3	Primary Sensory Cortex; Area 5m ventral; Area 31pd	4	rs34555373;rs57003142;rs62518643;rs7844069	rs17748153; rs17748359; rs13281878; rs35606437	RUNX1T1 - FLJ46284; NA	Cognitive performance (MTAG); Attention deficit hyperactivity disorder or autism spectrum disorder or intelligence (pleiotropy); Self-reported math ability (MTAG); Highest math class taken (MTAG); Educational attainment; Educational attainment (years of education); Educational attainment (MTAG)
198	8:138531091:A:T	rs13252599	1.43e-10	2	RetroSplenial Complex; posterior OFC Complex	1	rs13252599	NA	NA	NA
199	8:141665372:A:C	rs13267705	6.6e-11	2	Seventh Visual Area; Area V3B	1	rs13267705	rs13266116; rs13268718; rs13273095; rs28768427; rs12334478; rs10106406	ERICD - PTK2; PTK2	Externalizing behaviour (multivariate analysis); Atrial fibrillation/atrial flutter; Diastolic blood pressure; Systolic blood pressure; LDL cholesterol levels; Apolipoprotein B levels; Appendicular lean mass; PR interval; Self-reported math ability (MTAG); Cognitive performance (MTAG)
200	9:2196734:C:T	rs1886264	5.96e-09	1	Area STSd anterior	1	rs1886264	NA	NA	NA
201	9:11389536:C:T	rs12551931	1.46e-08	1	Area 10r	1	rs12551931	NA	NA	NA
202	9:14430692:A:G	rs10810145	3.72e-15	2	Area 2; Frontal OPercular Area 3	1	rs10810145	rs4741377; rs10810145	NFIB - NA	Educational attainment (years of education)
202	9:14482754:A:G	rs13300505	2.27e-14	1	Area STSv anterior	1	rs13300505	NA	NA	NA
203	9:37407220:A:C	rs13302046	2.85e-11	2	Area 11l; Area posterior 10p	1	rs13302046	NA	NA	NA
204	9:86544966:C:T	rs77678737	1.38e-09	1	Area 31p ventral	1	rs77678737	rs199816133; rs6559744; rs295289; rs167180; rs28712486; rs7869321; rs537166841; rs3180887; rs296884; rs296887; rs296894; rs10746727; rs7848888; rs10868089; rs1020048	GKAP1; GKAP1 - KIF27; KIF27; KIF27 - C9orf64; C9orf64; C9orf64 - HNRNPK; HNRNPK; RMI1; RMI1 - SLC28A3	Bioavailable testosterone levels; Eosinophil counts; Ratio of saturated fatty acids to total fatty acids; HDL cholesterol levels; Cholesteryl esters to total lipids ratio in medium HDL; Cholesterol to total lipids ratio in medium HDL; Triglycerides; Eosinophil percentage of white cells; Waist circumference adjusted for body mass index; General cognitive ability; Attention deficit hyperactivity di…
204	9:86684115:A:G	rs74654848	9.5e-11	2	Area 10v; Inferior 6-8 Transitional Area	1	rs74654848	NA	NA	NA
205	9:89314345:C:T	rs117846841	4.1e-17	4	Medial Superior Temporal Area; Posterior Insular Area 2; ParaHippocampal Area 2; Area TE1 Middle	1	rs117846841	NA	NA	NA
206	9:93948636:C:G	rs17579908	8.07e-11	2	Primary Motor Cortex; Area PGs	1	rs17579908	rs73650963; rs59581968; rs139454338	LINC00484, LINC00484; AUH	Waist-hip ratio; Waist-to-hip ratio adjusted for BMI; Hip index
207	9:96256847:A:G	rs4744249	3.84e-15	1	Pirform Cortex	1	rs4744249	rs10821140; rs10992756; rs4744246; rs10821147; rs4744250; rs4744251; rs12376738; rs10156602	FAM120A; PHF2	Post-traumatic stress disorder; Post-traumatic stress disorder (MTAG); Intelligence (MTAG); Insomnia; Body size at age 10; Upper eyelid morphology; Cognitive aspects of educational attainment; Cognitive performance; Cognitive performance (MTAG); Verbal-numerical reasoning; Depression; Depressive symptoms (MTAG); Depressive symptoms; Generalized anxiety disorder (mental health questionnaire or pre…
208	9:98260514:A:G	rs28457763	2.13e-09	10	Primary Visual Cortex; Fourth Visual Area; Area 5L; Medial Area 7A; Area 9 Middle; Area 10d; PreSubiculum; Area TE1 posterior; Dorsal Transitional Visual Area; Area PFm Complex	2	rs28457763;rs10512249	rs10512248; rs28457763; rs28591501	PTCH1	Height; Nonsyndromic cleft lip with cleft palate; Brain morphology (MOSTest); Subcortical volume (MOSTest); Waist circumference adjusted for body mass index; Whole brain restricted isotropic diffusion (multivariate analysis); Cortical surface area; Attention deficit hyperactivity disorder or autism spectrum disorder or intelligence (pleiotropy); Vertex-wise cortical surface area; Cortical surface…
209	9:100810405:C:G	rs12349452	1.76e-09	1	Supplementary and Cingulate Eye Field	1	rs12349452	rs72755439	RNU6-918P - NANS	HDL cholesterol levels; Apolipoprotein A1 levels
210	9:101645590:A:T	rs7851057	2.11e-09	11	Primary Auditory Cortex; Parieto-Occipital Sulcus Area 1; Area 6m anterior; PreSubiculum; ParaHippocampal Area 3; Area PH; Area IntraParietal 0; Area PGs; VentroMedial Visual Area 1; Area TG Ventral; Area posterior 24	1	rs7851057	rs911934; rs7023465; rs7851057	GALNT12 - NME2P3	Left‚Äìright brain asymmetry; Brain morphology (MOSTest); Cortical surface area (MOSTest); IDP T1 FAST ROIs R sup temp gyrus ant; Brain shape (segment 1); Vertex-wise sulcal depth; Cortical thickness; Whole brain restricted isotropic diffusion (multivariate analysis); Whole brain free water diffusion (multivariate analysis); Cortical surface area; Vertex-wise cortical thickness; Vertex-wise corti…
211	9:109689752:C:T	rs3814541	1.02e-14	2	Primary Visual Cortex; Second Visual Area	3	rs3814541;rs3814538;rs11789013	rs10978677; rs17723637; rs2134063	ZNF462	Height; Migraine; Educational attainment (MTAG)
212	9:112131661:G:T	rs10979844	3.81e-08	1	Area Lateral IntraParietal ventral	1	rs10979844	NA	NA	NA
213	9:119245183:A:G	rs7030607	2.54e-08	10	RetroSplenial Complex; PreCuneus Visual Area; Area ventral 23 a+b; Area 8BM; Area 13l; PreSubiculum; Hippocampus; VentroMedial Visual Area 3; Area Lateral Occipital 3; Area 31a	1	rs7030607	rs7030607; rs7020341; rs10759844; rs7852872; rs1876475	ASTN2	Brain region volumes; Migraine; HippSubfield lh volume Whole-hippocampus; HippSubfield rh volume subiculum-body; HippSubfield lh volume GC-ML-DG-head; HippSubfield lh volume CA4-body; HippSubfield lh volume Whole-hippocampal-head; aseg lh volume Hippocampus; IDP T1 FAST ROIs L hippocampus; Cortical thickness; Vertex-wise cortical thickness; Vertex-wise sulcal depth; Cortical surface area; Uterine…
214	9:120507371:A:G	rs72616623	1.76e-15	1	Area 9 Posterior	1	rs72616623	rs10818081; rs7021145	TLR4 - TPT1P9	Insomnia; Externalizing behaviour (multivariate analysis)
215	9:124951726:A:T	rs9802908	4.16e-08	1	Area 6m anterior	1	rs9802908	NA	NA	NA
216	9:127063195:C:T	rs117074788	1.22e-08	1	Ventral Area 6	1	rs117074788	NA	NA	NA
217	9:134919509:A:G	rs79942648	5.25e-12	1	Area 55b	1	rs79942648	NA	NA	NA
218	10:8536153:C:T	rs78179931	4.74e-08	1	Fourth Visual Area	1	rs78179931	NA	NA	NA
218	10:8838086:C:T	rs7068268	2.82e-15	2	Orbital Frontal Complex; Area PHT	1	rs7068268	rs1334561	NA	Attention deficit hyperactivity disorder (MTAG)
219	10:11133823:A:G	rs1291821	5.38e-11	2	Area Lateral IntraParietal ventral; Area 6mp	1	rs1291821	rs1291821; rs1291823; rs1291824; rs4750019; rs1747714	CELF2-AS2, CELF2; CELF2, CELF2-AS2; CELF2	Smoking initiation (ever regular vs never regular); Smoking initiation (ever regular vs never regular) (MTAG); Highest math class taken (MTAG); Externalizing behaviour (multivariate analysis); Cognitive performance (MTAG); Educational attainment (years of education); Educational attainment (MTAG)
220	10:14366462:C:T	rs1018666	2.3e-08	1	Frontal OPercular Area 3	1	rs1018666	NA	NA	NA
221	10:16994047:A:C	rs2271469	1.4e-09	1	Area 8C	1	rs2271469	NA	NA	NA
222	10:18549016:A:G	rs7099380	1.07e-18	1	Area PF Complex	1	rs7099380	rs7099380	CACNB2	Schizophrenia
223	10:22280429:A:G	rs6650129	1.29e-18	4	Primary Visual Cortex; Lateral Area 7A; Area 47s; Hippocampus	1	rs6650129	rs1416901; rs12251016; rs10828247; rs7894565; rs34719019; rs11012750; rs1243180; rs1243182; rs7090708; rs1243192; rs10740991; rs2807967	MLLT10; DNAJC1	Insomnia; Body mass index; Endometriosis or migraine; Brain shape (segment 1); Whole brain free water diffusion (multivariate analysis); Waist-hip ratio; Breast cancer; Cancer (pleiotropy); Migraine; Vertex-wise sulcal depth; White matter microstructure (axial diusivities); White matter microstructure (mean diusivities); White matter microstructure (radial diusivities); Subcortical volume (MOSTes…
224	10:24562507:A:G	rs10741049	1.11e-09	1	Area OP1/SII	1	rs10741049	rs220358	KIAA1217	Educational attainment (MTAG)
225	10:33441017:C:G	rs2474711	1.97e-08	1	Area PFcm	1	rs2474711	NA	NA	NA
225	10:33491186:C:T	rs2474720	2.13e-09	10	IntraParietal Sulcus Area 1; Area 7PC; Area 1; Area PFcm; Middle Insular Area; ParaHippocampal Area 1; Area STSd anterior; Area PFm Complex; Area PGs; Area STSv anterior	1	rs2474720	rs2247015; rs1555319; rs2474720	NRP1	Blood protein levels; Cortical surface area; Serum levels of protein NRP1; Brain morphology (MOSTest); Biological sex
226	10:34582371:C:T	rs2804547	1.83e-11	2	Area posterior 9-46v; Para-Insular Area	1	rs2804547	rs1765174	PARD3	Highest math class taken
227	10:75687611:C:T	rs58823455	3.95e-11	2	Area PGs; VentroMedial Visual Area 1	1	rs58823455	rs4745723; rs60820984	CAMK2G; CAMK2G - PLAU	Lung function (FEV1/FVC); FEV1; Peak expiratory flow
228	10:83219680:C:T	rs34774080	4.11e-13	2	Lateral Area 7P; Area 47l (47 lateral)	4	rs34774080;rs11190185;rs1010469;rs59035187	NA	NA	NA
229	10:93791409:A:G	rs833374	6.23e-12	1	Area dorsal 23 a+b	1	rs833374	rs1776209	CPEB3	Body mass index
230	10:94815076:C:T	rs12771031	2.1e-08	1	ParaHippocampal Area 2	1	rs12771031	rs835259	EXOC6	Age-related hearing impairment (MTAG)
231	10:95743087:A:G	rs11593126	1.38e-11	2	Primary Auditory Cortex; Area TE2 posterior	1	rs11593126	NA	NA	NA
232	10:96997082:C:T	rs45510800	3.59e-08	1	Area 44	1	rs45510800	NA	NA	NA
233	10:102052884:C:T	rs35662118	3.22e-12	1	Orbital Frontal Complex	1	rs35662118	NA	NA	NA
234	10:115052741:C:G	rs999248	1.32e-08	1	Third Visual Area	1	rs999248	NA	NA	NA
235	10:118696266:A:T	rs4751614	6.44e-51	13	Primary Sensory Cortex; Parieto-Occipital Sulcus Area 1; Lateral Area 7A; Area 3a; Area 8Ad; Area 8C; Posterior Insular Area 2; Middle Insular Area; Frontal OPercular Area 3; Perirhinal Ectorhinal Cortex; Area TemporoParietoOcci pital Junction 1; Area FST; Insular Granular Complex	5	rs4751614;rs751233;rs4752015;rs2531688;rs3781566	rs2257791; rs2531685; rs10510025; rs740600; rs10886017; rs4638225; rs4752018; rs719012; rs11598817; rs4751614; rs1905544; rs7902527; rs1122688; rs11593277; rs10886021; rs12769006; rs10787738; rs10749233	ENO4, SHTN1; SHTN1, ENO4; SHTN1	Brain region volumes; Brain shape (segment 1); Brain morphology (MOSTest); Body mass index; Cortical surface area (MOSTest); Cortical thickness; Vertex-wise cortical thickness; Vertex-wise sulcal depth; Smoking initiation (ever regular vs never regular) (MTAG); Smoking initiation (ever regular vs never regular); Risk-taking behavior (multivariate analysis); Whole brain restricted isotropic diffus…
236	10:126424823:A:G	rs4962692	1.64e-10	12	Area Lateral Occipital 1; Medial Area 7P; Parieto-Occipital Sulcus Area 1; Area 23d; Area dorsal 23 a+b; PreSubiculum; Dorsal Transitional Visual Area; Area IntraParietal 2; Area IntraParietal 0; Area V3CD; Area 31pd; Area Posterior Insular 1	1	rs4962692	rs11245344; rs4962691; rs4962692; rs11245347; rs10901814; rs2280450; rs4962694; rs965484; rs2363340; rs12218394; rs11245366; rs61872090; rs12764880; rs10901823; rs2303611; rs11245388	FAM53B; FAM53B - EEF1AKMT2; EEF1AKMT2; EEF1AKMT2 - ABRAXAS2; ABRAXAS2; ABRAXAS2 - NPM1P31	HippSubfield lh volume CA4-head; Estimated glomerular filtration rate; Estimated glomerular filtration rate (creatinine); Brain region volumes; Cortical thickness (MOSTest); Educational attainment; Brain morphology (MOSTest); Subcortical volume (MOSTest); Brain morphology (min-P); Cortical thickness (min-P); Subcortical volume (min-P); Cortical thickness; HippSubfield lh volume CA3-head; Whole br…
237	10:128564322:C:T	rs4962374	1.32e-10	2	VentroMedial Visual Area 2; Area Posterior Insular 1	1	rs4962374	NA	NA	NA
238	10:134201322:A:G	rs72863853	2.67e-11	2	Frontal OPercular Area 3; Area anterior 32 prime	5	rs72863853;rs11146316;rs6560688;rs2474334;rs2698781	NA	NA	NA
239	11:780827:C:T	rs4963156	1.12e-08	1	Area V3A	1	rs4963156	rs4963156; rs4963153; rs7117921	GATD1 - CEND1; SLC25A22; PIDD1	Intraocular pressure; Waist-hip index; Central corneal thickness (MTAG); Corneal resistance factor; Corneal resistance factor (MTAG); Keratoconus
240	11:17115018:A:G	rs4757496	4.89e-15	1	Auditory 4 Complex	2	rs4757496;rs11024271	rs7478986; rs4356203; rs2008905; rs12789333	PIK3C2A; NUCB2	Pulse pressure; Schizophrenia; Schizophrenia or bipolar disorder; Retinal nerve fibre layer thickness or ganglion cell inner plexiform layer thickness (MTAG); Ganglion cell inner plexiform layer (GCIPL) thickness
241	11:20326285:G:T	rs11025481	1.17e-11	1	Primary Sensory Cortex	2	rs11025481;rs2204003	NA	NA	NA
242	11:22684724:A:G	rs10833797	1.68e-08	1	Primary Visual Cortex	1	rs10833797	NA	NA	NA
243	11:27993937:C:T	rs12287873	2.06e-11	1	Area anterior 47r	2	rs12287873;rs2582894	NA	NA	NA
243	11:28401900:A:G	rs4923532	4.19e-13	1	Area 5m	3	rs4923532;rs2582894;rs7396827	NA	NA	NA
243	11:28608730:C:G	rs4378371	9.6e-26	2	Area V4t; Area TE1 Middle	3	rs4378371;rs2582894;rs7396827	rs11030380; rs7127383; rs2585817; rs7952220; rs7931440; rs59617050; rs10767733; rs10767734; rs10767735; rs4636654	METTL15 - NA; METTL15 - LINC02758	Alcohol consumption (drinks per week) (MTAG); Cigarettes smoked per day (MTAG); Smoking status (ever vs never smokers); Smoking initiation; Attention deficit hyperactivity disorder (MTAG); Disruptive behavior (multivariate analysis); Smoking cessation (MTAG); Feeling tense; Intraocular pressure; Depression (broad); Schizophrenia; Neuropsychiatric disorders; General cognitive ability; Major depres…
244	11:47939515:C:G	rs117366433	2.34e-11	1	Perirhinal Ectorhinal Cortex	1	rs117366433	rs185630440	FNBP4	Waist circumference adjusted for body mass index
245	11:49768735:C:G	rs11040506	4.03e-14	1	Area STGa	1	rs11040506	rs146706984; rs11245604; rs4881702; rs11561066; rs118174209; rs117353933	NA - TRIM51FP; GTF2IP11 - PHKG1P3; GTF2IP11 - NA; LINC02750 - OR4C50P; LINC02750 - NA	Triglyceride levels; Alanine aminotransferase levels; Red blood cell count; Type 2 diabetes; Gamma glutamyl transpeptidase; Aspartate aminotransferase levels
246	11:55585198:C:T	rs61896322	7.53e-09	1	Parieto-Occipital Sulcus Area 1	1	rs61896322	rs11227719; rs17150276; rs17150286; rs11228326	OR5T3 - OR5T1; OR5T1 - OR8H1; OR8H1, OR8H1; OR8U3 - OR5M4P	6-month creatinine clearance change response to tenofovir treatment in HIV infection (treatment arm interaction)
247	11:57644334:A:G	rs6591434	8.03e-23	2	Area 5m; Anterior IntraParietal Area	2	rs6591434;rs503037	rs10896633; rs11606396; rs10896636; rs11604333; rs576859; rs7129727; rs11607056; rs12790196; rs9420; rs11570190; rs3781885; rs708228; rs12807250; rs7932091; rs7936998; rs7117205; rs6591434; rs2509805; rs78587207; rs685149; rs674094; rs9645687; rs641325	CLP1; CLP1 - ZDHHC5; ZDHHC5; TMX2; SELENOH; CTNND1; CTNND1 - OR5BA1P; OR5BA1P; OR5BA1P - OR5AZ1P	Positive affect; Mean corpuscular volume; Mean corpuscular hemoglobin; Depression; Neuroticism; Depressive symptoms; Neurociticism; General factor of neuroticism; Anxiety; Educational attainment; Well-being spectrum (multivariate analysis); Problematic alcohol use; Autism spectrum disorder or schizophrenia; Schizophrenia; Life satisfaction; Educational attainment (years of education); Highest mat…
248	11:61513400:A:G	rs61896068	4.3e-11	1	Primary Visual Cortex	1	rs61896068	rs61896068	DAGLA	Fasting plasma glucose
249	11:73310668:A:G	rs4433590	8.34e-16	1	Area 46	1	rs4433590	rs7943721; rs4433590; rs10751226	FAM168A - PLEKHB1	Smoking initiation (ever regular vs never regular); Externalizing behaviour (multivariate analysis); Schizophrenia; Smoking status (ever vs never smokers); Pulmonary function (smoking interaction)
249	11:73509274:C:G	rs12285303	3.51e-18	1	Third Visual Area	1	rs12285303	rs1723832	MRPL48	Cortical thickness
250	11:80038214:A:G	rs7926854	9.08e-09	1	Area 44	1	rs7926854	NA	NA	NA
251	11:89918373:A:G	rs7930900	2.73e-08	1	Middle Insular Area	1	rs7930900	rs1045861	CHORDC1	Body mass index
252	11:110962880:A:G	rs167684	2.1e-09	11	Area 47l (47 lateral); RetroInsular Cortex; Area PFcm; Middle Insular Area; Entorhinal Cortex; PreSubiculum; ProStriate Area; Area TE1 posterior; VentroMedial Visual Area 3; Area Frontal Opercular 5; Area posterior 10p	1	rs167684	rs321403; rs321404; rs321406; rs11213729; rs7123402; rs574760; rs167684	RNA5SP350 - LINC02550; LINC02550	Cortical volume; Brain region volumes; Whole brain restricted isotropic diffusion (multivariate analysis); Whole brain free water diffusion (multivariate analysis); Brain morphology (MOSTest); Subcortical volume (MOSTest); Whole brain restricted directional diffusion (multivariate analysis); Cortical surface area; Vertex-wise sulcal depth; Brain morphology (min-P); Subcortical volume (min-P); apa…
253	11:112869054:A:G	rs10891487	3.33e-19	1	Area V3B	2	rs10891487;rs10789931	rs2212450; rs2186710; rs4937872; rs7111153; rs2155281; rs7948789; rs7126748; rs7110863; rs2186709; rs11214441; rs2155290; rs2298527; rs1940728; rs7106434; rs4466874; rs4144892; rs10891487; rs1940701; rs9919670; rs9919557; rs9919558; rs10891490; rs7128648; rs7947502; rs2155292; rs7938812; rs7105462; rs3802847; rs3802850; rs2155646	LINC02763 - NCAM1; NCAM1	Body mass index; Depressive symptoms (MTAG); Major depressive disorder (MTAG); Haemorrhoidal disease; Common executive function; Neuroticism; General cognitive ability; Sensitivity to environmental stress and adversity; Cognitive performance (MTAG); Decaffeinated coffee consumption and/or neuroticism; Worry; Feeling tense; Post-traumatic stress disorder (mental health questionnaire or predicted);…
254	11:113334206:A:G	rs118168024	3.44e-08	1	Area 25	1	rs118168024	NA	NA	NA
254	11:113758422:A:G	rs61907880	6.64e-11	1	Posterior Insular Area 2	1	rs61907880	NA	NA	NA
255	11:128946887:C:T	rs671154	2.37e-15	2	Area PF opercular; Area 25	1	rs671154	NA	NA	NA
256	11:131784282:C:T	rs554123	1.62e-10	12	Parieto-Occipital Sulcus Area 2; Seventh Visual Area; IntraParietal Sulcus Area 1; Fusiform Face Complex; Middle Temporal Area; PreCuneus Visual Area; Area 31p ventral; Lateral Area 7A; Medial Area 7A; Area Lateral IntraParietal ventral; Ventral IntraParietal Complex; Area IntraParietal 0	2	rs554123;rs12222255	NA	NA	NA
257	11:133825855:A:G	rs12273435	8.79e-15	1	Area TemporoParietoOcci pital Junction 1	1	rs12273435	rs12273435	IGSF9B	Educational attainment (MTAG); Educational attainment (years of education); Cognitive performance (MTAG); Externalizing behaviour (multivariate analysis); Insomnia; Educational attainment
257	11:133834104:C:T	rs612823	5.58e-19	1	Area 8B Lateral	2	rs612823;rs493888	NA	NA	NA
258	12:280569:C:T	rs16932134	8.94e-11	2	Area 13l; RetroInsular Cortex	1	rs16932134	NA	NA	NA
259	12:5906139:A:G	rs3782652	2.11e-09	11	Primary Visual Cortex; Third Visual Area; Primary Sensory Cortex; Area 5L; Area 1; Dorsal area 6; Area OP2-3/VS; Anterior IntraParietal Area; Area V3CD; Insular Granular Complex; Lateral Belt Complex	1	rs3782652	rs3782652; rs3782655; rs3782656; rs2277403; rs7311862	ANO2	Brain region volumes; Brain morphology (MOSTest); Vertex-wise cortical surface area; Whole brain restricted directional diffusion (multivariate analysis); Cortical thickness; Vertex-wise cortical thickness; Brain shape (segment 1); Whole brain free water diffusion (multivariate analysis); Vertex-wise sulcal depth; Whole brain restricted isotropic diffusion (multivariate analysis); Cortical surfac…
260	12:12509332:G:T	rs116953572	2.68e-12	2	Area PFm Complex; Area posterior 10p	1	rs116953572	NA	NA	NA
261	12:24164088:A:C	rs12311849	1.06e-27	3	Primary Visual Cortex; IntraParietal Sulcus Area 1; Area 45	3	rs12311849;rs10734732;rs10505923	rs11047209	SOX5	Externalizing behaviour (multivariate analysis)
262	12:48578809:C:T	rs7485057	1.32e-11	2	Second Visual Area; Area 11l	2	rs7485057;rs7310960	NA	NA	NA
262	12:48863227:C:T	rs11168590	3.83e-08	1	Area anterior 32 prime	2	rs11168590;rs7310960	rs11458	C12orf54	Hemoglobin levels
263	12:49398862:A:G	rs2293445	9.2e-14	2	Fourth Visual Area; Area IntraParietal 0	1	rs2293445	rs10783299; rs2293445; rs1138908; rs10783300; rs2117029; rs10875912; rs11168827; rs10875914; rs11614738; rs10875915; rs11168839; rs10459221	DDN; DDN-AS1, PRKAG1; PRKAG1, DDN-AS1; KMT2D; KMT2D - RHEBL1; RHEBL1 - DHH	Self-reported math ability (MTAG); Highest math class taken (MTAG); Attention deficit hyperactivity disorder or autism spectrum disorder or intelligence (pleiotropy); Educational attainment; Serum total protein level; Verbal-numerical reasoning; Intelligence (MTAG); Percentage gas trapping; Hair color; Bipolar disorder; General cognitive ability; Cognitive performance; Intelligence; HDL cholester…
264	12:51730301:C:G	rs12304112	3.37e-08	1	Area OP4/PV	1	rs12304112	rs115589277	DAZAP2 - BIN2	Platelet count
264	12:51746694:G:T	rs59535902	4.31e-09	1	Primary Visual Cortex	1	rs59535902	NA	NA	NA
265	12:56478002:A:C	rs10876870	1.21e-22	5	Primary Visual Cortex; Area 23d; Area 5m ventral; Area 23c; Auditory 5 Complex	5	rs10876870;rs10783779;rs4759228;rs773109;rs11611029	rs773114; rs1873914; rs705699; rs705700; rs10876864; rs1131017; rs7305461; rs7312770; rs4622308; rs11171739; rs7297175; rs2271194	RAB5B; SUOX - IKZF4; RPS26; RPS26 - ERBB3; ERBB3	High density lipoprotein cholesterol levels; Gastroesophageal reflux disease, peptic ulcer disease and/or corresponding medications and treatment; Alanine aminotransferase levels; Sum eosinophil basophil counts; Atopic asthma; Asthma (childhood onset); Allergic disease (asthma, hay fever and/or eczema) (multivariate analysis); Allergic disease (asthma, hay fever and/or eczema) (age of onset); Typ…
266	12:65795603:C:T	rs10878271	2.87e-15	16	RetroSplenial Complex; Medial Area 7P; Area Posterior 24 prime; Area 8BM; Area 10v; PreSubiculum; Hippocampus; Area STSd posterior; Area TF; Area TemporoParietoOcci pital Junction 1; Area PGi; Area PGs; Area Lateral Occipital 3; Area 31pd; Area 31a; posterior OFC Complex	2	rs10878271;rs61921502	rs12229918; rs10784447; rs12810744; rs10506525; rs12368809; rs10878269; rs10878271; rs2336713; rs2336714; rs1389799	MSRB3	Primary tooth development (number of teeth); Primary tooth development (time to first tooth eruption); Brain rsFMRI measurement (functional connectivity) (Net_Edge_ICA6); Brain region volumes; Waist-hip ratio; Cortical thickness (MOSTest); Vertex-wise cortical surface area; Snoring; Brain morphology (MOSTest); Cortical surface area (MOSTest); Cortical surface area; Cortical volume; Cortical surfa…
266	12:65905126:C:T	rs79487293	7.81e-13	14	Second Visual Area; Parieto-Occipital Sulcus Area 1; Area Posterior 24 prime; Area dorsal 32; Area 9 Middle; Area 13l; PreSubiculum; Hippocampus; ParaHippocampal Area 3; Area STSd posterior; Area TG dorsal; VentroMedial Visual Area 1; ParaHippocampal Area 2; Area posterior 47r	3	rs79487293;rs17178006;rs61921502	rs79487293	MSRB3 - LINC02454	Brain region volumes; Cortical surface area; Lung function (FVC); Whole brain restricted isotropic diffusion (multivariate analysis); Whole brain free water diffusion (multivariate analysis); Whole brain restricted directional diffusion (multivariate analysis); Vertex-wise sulcal depth; Cortical thickness; Vertex-wise cortical thickness
267	12:73976107:A:G	rs1373223	2.13e-08	1	Hippocampus	1	rs1373223	NA	NA	NA
268	12:80019427:C:T	rs4842267	1.17e-11	13	Area 55b; Superior Frontal Language Area; Supplementary and Cingulate Eye Field; Area 6m anterior; Dorsal area 6; Ventral Area 6; Area 9 Posterior; Area IFSa; Frontal OPercular Area 3; Area TE1 anterior; Area TE1 posterior; Area TF; Area posterior 24	2	rs4842267;rs1245770	rs11614730; rs4479056; rs4842266; rs4842316; rs4842267; rs12424773; rs12424774; rs4842318	SYT1 - NOP56P3; PAWR	Cortical thickness (MOSTest); Pulse pressure; Monocyte count; White blood cell count; Peripheral artery disease; Cortical surface area; Brain morphology (MOSTest); Cortical surface area (MOSTest); Whole brain restricted isotropic diffusion (multivariate analysis); Vertex-wise sulcal depth; Cortical thickness; Vertex-wise cortical surface area; Vertex-wise cortical thickness; Neutrophil count; Sys…
269	12:85200494:C:T	rs11830730	4.63e-14	3	Area 1; Area posterior 9-46v; Area STSd anterior	1	rs11830730	NA	NA	NA
270	12:89745477:A:C	rs2279574	8.67e-15	1	Area posterior 24	2	rs2279574;rs797267	rs704067; rs2279574; rs1427829; rs3990314; rs704061; rs770082	MRPS6P4 - DUSP6; DUSP6; DUSP6 - POC1B	Waist-hip ratio; Insomnia; Self-reported math ability (MTAG); Highest math class taken; Highest math class taken (MTAG); Age at first sexual intercourse; Cognitive performance (MTAG); Educational attainment; Attention deficit hyperactivity disorder; Educational attainment (years of education); Educational attainment (MTAG); Attention deficit hyperactivity disorder or autism spectrum disorder or i…
271	12:98789398:A:G	rs918276	7.56e-11	2	Area IFSp; Area PH	1	rs918276	NA	NA	NA
272	12:102497698:A:G	rs75162381	4.09e-14	3	Second Visual Area; Area OP4/PV; Medial Belt Complex	1	rs75162381	rs79076266; rs35872193; rs77121786; rs11111146; rs17437668; rs368746845; rs17438571; rs11111197; rs59660079; rs1949554; rs11111278; rs747735019	WASHC3; WASHC3 - NUP37; PARPBP; HELLPAR; LINC02456, HELLPAR; LINC02456, IGF1; IGF1	Brain shape (segment 10); Brain region volumes; aseg rh volume Cerebellum-Cortex; IDP T1 FAST ROIs R cerebellum crus II; IDP T1 FAST ROIs L cerebellum VIIb; aseg lh volume Cerebellum-Cortex; Prostate cancer; Aspartate aminotransferase levels; General risk tolerance (MTAG); Externalizing behaviour (multivariate analysis); Waist-hip index; Waist-to-hip ratio adjusted for BMI; Adventurousness; Numbe…
273	12:106476805:C:T	rs12146713	2.01e-20	20	PreCuneus Visual Area; Area 7m; Parieto-Occipital Sulcus Area 1; Area 5m; Supplementary and Cingulate Eye Field; Area 10d; Polar 10p; Orbital Frontal Complex; Area OP4/PV; Area 52; Posterior Insular Area 2; Middle Insular Area; Hippocampus; ProStriate Area; Perirhinal Ectorhinal Cortex; Area PF opercular; Area 25; Area s32; Area Frontal Opercular 5; Area posterior 47r	1	rs12146713	rs12146713; rs1978730	NUAK1	Brain region volumes; White matter microstructure (axial diusivities); White matter microstructure (mean diusivities); White matter microstructure (radial diusivities); Brain morphology (MOSTest); Subcortical volume (MOSTest); Brain morphology (min-P); Cortical surface area (MOSTest); Lateral ventricular volume in normal aging; White matter microstructure (mode of anisotropy); White matter micros…
274	12:123692965:A:T	rs1270594	6.94e-27	4	Area 5m ventral; Area p32 prime; Area PF opercular; posterior OFC Complex	8	rs1270594;rs73231956;rs28577594;rs138062324;rs78501984;rs61955214;rs1716183;rs2851437	rs4148856; rs12828755; rs937564; rs585522; rs1260294; rs7132277; rs7299943; rs7975763; rs2510885; rs1727294; rs6488864; rs1790116; rs1619561; rs1106241; rs1727313; rs2695481; rs1790100; rs2049114; rs2851436; rs1790105; rs1790086; rs11614406; rs1790089; rs2695478; rs1727324; rs1727323; rs10744149; rs2851435; rs1716169; rs4268544; rs1879380; rs12824957; rs10846491; rs7953929; rs7306755; rs71444571;…	ABCB9; PITPNM2; MPHOSPH9; CDK2AP1, C12orf65; MTRFR, CDK2AP1; CDK2AP1; CDK2AP1 - RNA5SP375; RNA5SP375 - SBNO1; SBNO1; SBNO1-AS1 - KMT5A; KMT5A; RILPL2	Venous thromboembolism; Type 2 diabetes; Eosinophil percentage of white cells; Vertex-wise cortical surface area; Insomnia; Hay fever and/or eczema; Eczema; Asthma; Multiple sclerosis; Schizophrenia; Blood protein levels; Whole brain free water diffusion (multivariate analysis); Hip circumference adjusted for BMI; Vertex-wise cortical thickness; Cortical thickness; Tourette syndrome; Whole brain …
274	12:123737933:G:T	rs76582395	3.73e-11	1	Hippocampus	1	rs76582395	rs76582395	CDK2AP1, C12orf65	Hip circumference adjusted for BMI
275	12:124582715:C:T	rs1317291	3.71e-08	1	Area dorsal 32	1	rs1317291	rs416652	RFLNA	1-palmitoyl-2-linoleoyl-GPI (16:0/18:2) levels in elite athletes
276	13:25708117:C:T	rs12323105	1.02e-10	2	Area V3A; Area dorsal 32	1	rs12323105	NA	NA	NA
277	13:66976978:G:T	rs143534413	1.43e-08	1	Superior Frontal Language Area	1	rs143534413	NA	NA	NA
278	13:76473903:A:G	rs9600588	5.28e-10	1	Area OP2-3/VS	1	rs9600588	NA	NA	NA
279	13:78920011:C:T	rs2243638	2.18e-14	1	Insular Granular Complex	1	rs2243638	NA	NA	NA
280	13:83085241:C:T	rs9546152	4.48e-08	1	Middle Temporal Area	1	rs9546152	NA	NA	NA
281	13:91985971:A:C	rs7327945	5.47e-10	1	Area a24	1	rs7327945	rs7327945; rs7995597	PPIAP23 - MIR17HG	Height; Weight; Hip circumference adjusted for BMI
282	13:111970212:C:T	rs9522180	3.26e-09	1	Pirform Cortex	1	rs9522180	rs9522180; rs9522183	TEX29	Adult body size; Weight
283	14:27289943:G:T	rs2295668	7.79e-11	2	Area PFcm; posterior OFC Complex	1	rs2295668	NA	NA	NA
284	14:29524041:C:T	rs17638843	1.68e-13	1	Area Posterior Insular 1	2	rs17638843;rs12894091	NA	NA	NA
284	14:29707949:A:T	rs17114658	1.41e-10	2	Posterior InferoTemporal complex; Area IntraParietal 2	3	rs17114658;rs2333487;rs12590248	NA	NA	NA
285	14:33305020:A:G	rs12894779	1.28e-21	3	Area 5m ventral; Anterior Agranular Insula Complex; Perirhinal Ectorhinal Cortex	1	rs12894779	rs2239647; rs1051695; rs2300861; rs2143975; rs4261436; rs17522122; rs7146265; rs12883788; rs10147849; rs12895330; rs7161424	AKAP6; AKAP6 - NPAS3	Body mass index; Intelligence; General cognitive ability; Predicted visceral adipose tissue; Intelligence (MTAG); Cognitive ability, years of educational attainment or schizophrenia (pleiotropy); Cognitive traits (MTAG); Educational attainment (MTAG); Verbal-numerical reasoning; Vertex-wise cortical thickness; Self-reported math ability (MTAG); Cognitive aspects of educational attainment; Highest…
285	14:33409812:C:T	rs36063234	5.45e-16	1	Primary Sensory Cortex	4	rs36063234;rs11844034;rs35955717;rs11156777	rs36063234; rs1956002; rs4981170	NPAS3	Anorexia nervosa, attention-deficit/hyperactivity disorder, autism spectrum disorder, bipolar disorder, major depression, obsessive-compulsive disorder, schizophrenia, or Tourette syndrome (pleiotropy); Height; Insomnia; Waist circumference adjusted for body mass index
286	14:47281036:A:G	rs1994728	3.68e-18	1	Ventral IntraParietal Complex	3	rs1994728;rs11851560;rs35898867	NA	NA	NA
287	14:57372536:C:T	rs850278	5.64e-12	1	IntraParietal Sulcus Area 1	2	rs850278;rs7161371	NA	NA	NA
288	14:59074136:A:C	rs160459	2.59e-27	25	Second Visual Area; Primary Auditory Cortex; Superior Temporal Visual Area; Medial Area 7P; Ventral IntraParietal Complex; Medial IntraParietal Area; Area 45; Area IFJp; Area 13l; Area OP4/PV; Area 52; PreSubiculum; Hippocampus; ProStriate Area; Perirhinal Ectorhinal Cortex; ParaHippocampal Area 3; Area STSd anterior; Area STSd posterior; Area TG dorsal; Area TE2 anterior; Area PF opercular; Para…	2	rs160459;rs10145711	rs170239; rs221326; rs149142; rs10782438; rs186347; rs160459; rs2348215 x rs160459; rs160458; rs191103	RPL9P5 - DACT1; No mapped genes x RPL9P5 - DACT1	Cortical surface area; Cortical thickness (MOSTest); Cortical thickness; aparc-a2009s rh thickness G-temporal-middle; Cortical volume; Language functional connectivity; Brain morphology (MOSTest); Brain morphology (min-P); Cortical surface area (MOSTest); Total PHF-tau (SNP x SNP interaction); Cortical surface area (min-P); Hippocampal subfield CA1 volume (corrected for total hippocampal volume);…
289	14:59628609:C:T	rs74826997	3.44e-30	26	Primary Visual Cortex; Sixth Visual Area; Second Visual Area; Third Visual Area; Fourth Visual Area; RetroSplenial Complex; Area Lateral Occipital 1; PreCuneus Visual Area; Area 7m; Parieto-Occipital Sulcus Area 1; Area 31p ventral; Lateral Area 7P; Area 6mp; Area OP2-3/VS; Area TA2; Area PFt; ProStriate Area; Perirhinal Ectorhinal Cortex; Area TE2 anterior; Area PFm Complex; Area PGs; Area V6A; …	9	rs74826997;rs893516;rs1252992;rs2099637;rs61984521;rs77381622;rs17833704;rs4258526;rs11158250	rs117461235; rs17833752; rs4901904; rs73313052; rs2164950; rs74826997; rs76341705; rs201816193; rs79814107; rs113269922; rs56115079; rs78349529; rs4901906; rs79360654; rs143720575; rs75255901	LINC01500; LINC01500 - DAAM1; DAAM1	Cortical thickness; aparc-a2009s rh volume G-precuneus; aparc-a2009s rh volume S-postcentral; aparc-pial rh area precuneus; aparc-DKTatlas rh volume precuneus; aparc-Desikan rh volume precuneus; Cortical thickness (min-P); Brain region volumes; Cortical surface area (visual PC2); Cortical surface area; Cortical volume; aparc-a2009s rh area G-cingul-Post-ventral; aparc-a2009s rh area G-cuneus; apa…
289	14:59689617:A:G	rs34582858	8.76e-19	4	Second Visual Area; Area 7m; Orbital Frontal Complex; Area TE2 anterior	3	rs34582858;rs893516;rs1252992	NA	NA	NA
290	14:69157092:A:G	rs727129	5.29e-15	2	PreCuneus Visual Area; Orbital Frontal Complex	1	rs727129	rs1007841	RAD51B	Insomnia
291	14:98400256:A:T	rs56340580	2.54e-12	2	Supplementary and Cingulate Eye Field; Area a24	4	rs56340580;rs8015552;rs9323988;rs2008259	NA	NA	NA
291	14:98628233:C:T	rs10151485	9.46e-26	3	Ventral Area 24d; Area anterior 47r; Area TF	6	rs10151485;rs2008259;rs7492597;rs8015552;rs17698580;rs9323988	rs1461587; rs28415454; rs10143433; rs8009025; rs75791745; rs1461583; rs1461584; rs7159716; rs77653640; rs17775184; rs79470265	LINC02295; LINC02295 - RN7SL714P; LINC02295 - NA	Lymphocyte count; Medication use (calcium channel blockers); Insomnia; Systolic blood pressure; Biological sex; Self-reported math ability (MTAG); Lymphocyte percentage of white cells; Pulse pressure; General cognitive ability
291	14:98723818:C:T	rs7149283	1.22e-08	1	Area 47s	6	rs7149283;rs7492597;rs61221993;rs7159798;rs9323988;rs2008259	NA	NA	NA
291	14:98742481:A:G	rs73391614	3e-08	1	Ventral Area 24d	3	rs73391614;rs61221993;rs7492597	NA	NA	NA
291	14:98797071:A:G	rs61980046	7.49e-11	2	Area anterior 47r; ParaBelt Complex	3	rs61980046;rs10149591;rs7159798	NA	NA	NA
292	14:100320764:A:G	rs72710007	4.66e-08	1	RetroSplenial Complex	1	rs72710007	NA	NA	NA
292	14:100378941:A:G	rs12436192	1.15e-11	10	RetroSplenial Complex; Ventral Area 6; Area OP4/PV; Posterior Insular Area 2; Middle Insular Area; Anterior Agranular Insula Complex; Frontal OPercular Area 3; Entorhinal Cortex; Area PGs; posterior OFC Complex	2	rs12436192;rs10150279	rs3783324; rs746698; rs10131519; rs1998385; rs28811568; rs3783327; rs113953439	EML1	aparc-DKTatlas rh area insula; Brain shape (segment 5); Brain morphology (MOSTest); Cortical thickness (MOSTest); Vertex-wise cortical thickness; Coronary artery disease; High density lipoprotein cholesterol levels; Cortical thickness; Whole brain free water diffusion (multivariate analysis); Whole brain restricted directional diffusion (multivariate analysis)
293	15:25987721:C:T	rs61998599	7.99e-09	1	Area 25	1	rs61998599	NA	NA	NA
294	15:39097573:A:G	rs28641813	1.18e-11	13	Primary Motor Cortex; Primary Sensory Cortex; Premotor Eye Field; IntraParietal Sulcus Area 1; PeriSylvian Language Area; Superior Temporal Visual Area; Dorsal area 6; Area 8BM; Anterior IntraParietal Area; Area IntraParietal 2; Area PF Complex; VentroMedial Visual Area 2; Lateral Belt Complex	1	rs28641813	rs62007693; rs28702389; rs62007729	LINC02694	Cortical thickness (MOSTest); aparc-a2009s rh area G-precentral; aparc-Desikan rh area precentral
294	15:39372060:C:T	rs12372998	4.91e-14	15	Premotor Eye Field; Area V3A; PreCuneus Visual Area; Area 1; Ventral Area 6; Area Posterior 24 prime; RetroInsular Cortex; Area PFcm; ProStriate Area; Area TE1 posterior; Area TemporoParietoOcci pital Junction 3; Area PGp; Area PFm Complex; Area 31a; Para-Insular Area	2	rs12372998;rs7182405	rs990579; rs56111333; rs1841440	LINC02694	Lung function (FVC); IDP dMRI TBSS OD Tapetum R; Brain shape (segment 1)
294	15:39576560:A:C	rs746265	2.1e-09	11	Primary Sensory Cortex; Area 3a; Area 6mp; Ventral Area 6; Area 47l (47 lateral); Area 43; Area OP4/PV; Frontal OPercular Area 3; Frontal OPercular Area 2; Area PFt; Area PF Complex	6	rs746265;rs12907993;rs4328411;rs17621729;rs72722978;rs77470370	rs12595668; rs746265; rs11631253; rs62002282	C15orf54	PR interval; Brain region volumes; Cortical surface area; Cortical thickness
294	15:39623847:C:G	rs10851383	1.6e-16	17	Primary Sensory Cortex; Area 55b; Area 5m ventral; Area 7PC; Area 3a; Ventral Area 6; Area IFJa; Inferior 6-8 Transitional Area; Area 43; Area OP4/PV; Frontal OPercular Area 3; Frontal OPercular Area 2; Area PFt; Anterior IntraParietal Area; Area PF opercular; Area PF Complex; Insular Granular Complex	6	rs10851383;rs17621729;rs72722978;rs16968876;rs12907993;rs4328411	rs10851383; rs11070185; rs10851385	C15orf54	Brain region volumes; Cortical surface area; Cortical thickness
294	15:39633904:A:G	rs2033939	3.13e-50	40	Primary Motor Cortex; Primary Sensory Cortex; Frontal Eye Fields; Premotor Eye Field; Area 55b; Superior Frontal Language Area; Area 23d; Area 31p ventral; Area 5m; Area 5m ventral; Area 5L; Lateral Area 7A; Area 7PC; Area 3a; Dorsal area 6; Area 6mp; Ventral Area 6; Area 33 prime; Area 44; Area 45; Area 47l (47 lateral); Area IFJa; Area Lateral IntraParietal dorsal; Inferior 6-8 Transitional Are…	9	rs2033939;rs16968876;rs10520129;rs978740;rs1837636;rs77470370;rs4328411;rs17621729;rs72722978	rs11639391; rs71471500; rs7182018; rs2033939; rs1080066; rs1440802; rs17694988; rs4924345; rs4924346; rs28520337	LINC02915 - THBS1; C15orf54	BA-exvivo rh area BA4a; aparc-Desikan rh volume supramarginal; Cortical thickness; Cortical surface area; Cortical volume; aparc-a2009s rh area S-precentral-sup-part; BA-exvivo rh area BA6; Brain rsFMRI measurement (functional connectivity) (Net_Edge_ICA2); Voxel-wise structural brain imaging measurements; aparc-Desikan rh volume parstriangularis; Brain region volumes; aparc-a2009s lh volume S-pr…
294	15:39646223:A:G	rs17622532	2.1e-09	11	Primary Motor Cortex; Primary Sensory Cortex; Area 55b; Dorsal Area 24d; Area 3a; Ventral Area 6; Area IFJa; Area OP4/PV; Frontal OPercular Area 3; Frontal OPercular Area 2; Area PFt	3	rs17622532;rs16968876;rs10520129	rs11639470; rs35391898	C15orf54; NA	Brain region volumes; Type 2 diabetes; Cortical surface area
295	15:41042592:A:G	rs8025883	1.97e-15	1	Rostral Area 6	2	rs8025883;rs11854763	rs12437696; rs8036817; rs5030789; rs2928140; rs200080101	Metazoa_SRP - KNL1; KNL1 - RAD51-AS1; RAD51-AS1; RAD51; RAD51 - RMDN3	Waist-hip ratio; Red cell distribution width; Waist-to-hip ratio adjusted for BMI; General cognitive ability; Cholesteryl ester levels in large HDL; Hip circumference adjusted for BMI
296	15:44063859:A:G	rs3087657	7.52e-12	1	Second Visual Area	1	rs3087657	rs2470135; rs35654783; rs3087657	STRCP1; STRCP1 - CATSPER2P1; PDIA3	Diastolic blood pressure; Self-reported math ability (MTAG)
297	15:46464839:A:G	rs8025021	1.15e-10	1	PreCuneus Visual Area	1	rs8025021	rs12910424	NA	General cognitive ability
298	15:47647560:C:T	rs590247	1.48e-11	1	Area posterior 47r	1	rs590247	rs6493272; rs557899; rs591143; rs281288	SEMA6D	Cannabis smoking or cigarette smoking or schizophrenia; Smoking initiation; Smoking cessation; Smoking cessation (MTAG); Positive affect
298	15:47905865:C:T	rs12438861	1.91e-11	2	Area p32 prime; Perirhinal Ectorhinal Cortex	2	rs12438861;rs1797233	NA	NA	NA
299	15:52414996:C:T	rs75023617	3.73e-08	1	Entorhinal Cortex	1	rs75023617	NA	NA	NA
300	15:55968539:A:G	rs12373006	2.12e-09	11	Parieto-Occipital Sulcus Area 1; Area 7PC; Area 6mp; Area a24; Area 47l (47 lateral); Area 10v; Area OP4/PV; Auditory 5 Complex; Area IntraParietal 0; Area Lateral Occipital 3; Area 25	1	rs12373006	rs12373006	PRTG	Brain morphology (MOSTest); Cortical surface area (MOSTest); IDP T1 FAST ROIs R subcallosal cortex
301	15:58323239:A:G	rs2704196	1.53e-18	4	Eighth Visual Area; ParaHippocampal Area 3; VentroMedial Visual Area 3; Para-Insular Area	1	rs2704196	NA	NA	NA
302	15:64565276:C:T	rs4776415	3.63e-09	1	Area 10r	1	rs4776415	rs4561409	CSNK1G1	Monoclonal gammopathy of undetermined significance
303	15:66054349:C:T	rs7181649	4.02e-11	2	Primary Visual Cortex; VentroMedial Visual Area 1	1	rs7181649	rs6494533; rs7181649	DENND4A; DENND4A, RAB11A	Mean corpuscular hemoglobin
304	15:77793359:A:G	rs1022172	1.1e-12	1	Area 10v	2	rs1022172;rs11630926	rs62007299; rs7178572; rs11633054; rs2055901; rs952471; rs952472; rs965480; rs12910361; rs11857450; rs1005752; rs7177055	PEAK1; HMG20A; HMG20A - LINGO1	Serum 25-Hydroxyvitamin D levels; Fasting glucose; Type 2 diabetes; Glucose levels; Medication use (drugs used in diabetes); Hemoglobin A1c levels; Glycated hemoglobin levels
305	15:81021182:A:G	rs60567504	6.56e-11	2	Area TemporoParietoOcci pital Junction 1; Area Posterior Insular 1	3	rs60567504;rs1484229;rs11632439	rs12708529	ABHD17C	Migraine
306	15:83415111:A:G	rs4638544	1.43e-08	1	Seventh Visual Area	1	rs4638544	NA	NA	NA
307	15:89886950:G:T	rs151232469	1.78e-10	1	Auditory 5 Complex	1	rs151232469	NA	NA	NA
308	15:91422543:C:T	rs8039305	1.1e-39	5	PreCuneus Visual Area; Area Lateral IntraParietal ventral; Area OP4/PV; Frontal OPercular Area 2; Area TF	1	rs8039305	rs6145676; rs17514846; rs8039305; rs6224; rs4702; rs2071382; rs11539637; rs7183988; rs7177338; rs1894401	FURIN; FES	Insomnia; White blood cell count; Parental longevity (father's attained age); Parental longevity (combined parental age at death); Parental longevity (combined parental attained age, Martingale residuals); Mean arterial pressure; Hypertension; Systolic blood pressure; Coronary artery disease; Schizophrenia; Opioid use disorder (MTAG); Apolipoprotein A1 levels; Neutrophil count; Bipolar disorder (…
309	15:98442471:C:G	rs6496265	3.98e-16	3	Primary Visual Cortex; Hippocampus; Area TF	1	rs6496265	NA	NA	NA
310	16:4879255:G:T	rs7186281	2.26e-11	2	Area 5L; Orbital Frontal Complex	1	rs7186281	NA	NA	NA
311	16:13531545:A:G	rs11643580	3.42e-08	1	Area posterior 10p	1	rs11643580	NA	NA	NA
312	16:14527003:A:G	rs28858802	3.05e-08	1	Area OP4/PV	1	rs28858802	NA	NA	NA
313	16:17991835:C:T	rs8054010	6.82e-13	1	Area posterior 9-46v	4	rs8054010;rs11075387;rs2081864;rs1366212	rs11861766; rs76853196; rs9941217	NA; XYLT1 - RPL7P47; RPL7P47 - NPIPA8	Self-reported math ability; Externalizing behaviour (multivariate analysis); Attention deficit hyperactivity disorder; Smoking initiation (ever regular vs never regular) (MTAG); Smoking initiation (ever regular vs never regular)
314	16:26526758:C:T	rs7188516	3.88e-11	1	Area V4t	1	rs7188516	NA	NA	NA
315	16:51672051:C:T	rs34900806	3.5e-08	1	Area OP2-3/VS	1	rs34900806	NA	NA	NA
316	16:61759255:A:C	rs4281701	1.36e-08	1	Inferior 6-8 Transitional Area	3	rs4281701;rs12931864;rs11863799	rs4386126	RPS27AP16 - CDH8	Vaginal microbiome relative abundance (s_Aerococcus christensenii); Vaginal microbiome presence (s_Aerococcus christensenii)
317	16:69365936:A:G	rs72795275	1.53e-15	3	Posterior Insular Area 2; Perirhinal Ectorhinal Cortex; Medial Belt Complex	2	rs72795275;rs150397805	NA	NA	NA
318	16:72981088:A:G	rs72795125	1.32e-11	1	Area PFt	1	rs72795125	NA	NA	NA
319	16:73287844:A:T	rs60872353	1.9e-08	1	Primary Sensory Cortex	1	rs60872353	NA	NA	NA
320	16:77118164:A:G	rs1827442	1.35e-15	1	VentroMedial Visual Area 2	1	rs1827442	NA	NA	NA
321	16:84747127:C:T	rs9937760	9.86e-11	2	Frontal OPercular Area 3; Area TE1 anterior	1	rs9937760	NA	NA	NA
322	16:87225143:A:G	rs4843560	1.27e-37	32	Medial Superior Temporal Area; Seventh Visual Area; Fusiform Face Complex; Area V3B; Posterior InferoTemporal complex; Medial Area 7P; Area 23d; Area 5m; Area 5m ventral; Area 23c; Dorsal Area 24d; Ventral Area 24d; Supplementary and Cingulate Eye Field; Medial Area 7A; Area 8BM; Area 10d; Area 10v; Area anterior 10p; Area 11l; Orbital Frontal Complex; Area 6 anterior; Area OP1/SII; Area OP2-3/VS…	7	rs4843560;rs4240791;rs7500241;rs10863183;rs62056161;rs4843576;rs62056167	rs9888792; rs12711472; rs12711473; rs9937293; rs4843227; rs4843560; rs4843226; rs4843559; rs4843558; rs9933149; rs12920553; rs12921170; rs56023709; rs11644651; rs7191546; rs4843555; rs12149643; rs4843554; rs4843553; rs4843552; rs8047567; rs55807115	C16orf95	IDP dMRI ProbtrackX MO str r; Subcortical volume (MOSTest); Vertex-wise sulcal depth; White matter microstructure (axial diusivities); Brain morphology (MOSTest); Cortical thickness (MOSTest); Lateral ventricular volume in normal aging; Cortical thickness; Cortical thickness (min-P); White matter microstructure (mode of anisotropy); White matter microstructure (fractional anisotropy); Cortical vo…
323	16:89729025:A:G	rs2010623	1.53e-10	2	Area OP1/SII; ProStriate Area	1	rs2010623	NA	NA	NA
323	16:89860723:A:G	rs148874140	3.59e-08	1	Fusiform Face Complex	1	rs148874140	rs17227424	ZNF276, FANCA	Cystatin C levels
324	17:2019048:C:T	rs11649759	3.86e-13	1	Posterior InferoTemporal complex	2	rs11649759;rs72819503	NA	NA	NA
324	17:2201735:C:T	rs216198	2.13e-09	9	Area 5m; Lateral Area 7A; Area IFJa; RetroInsular Cortex; Area PFt; Area STSd posterior; Area TE1 anterior; Area PGi; Area STSv anterior	3	rs216198;rs17761723;rs72819503	rs7225623; rs1563966; rs58146172; rs9914266; rs2273984; rs7216638; rs216191; rs12941836; rs216199; rs391300	SMG6; SRR	Ascending aorta maximum area (MTAG); Hip circumference adjusted for BMI; Schizophrenia; Myocardial infarction; Platelet count; Whole brain restricted isotropic diffusion (multivariate analysis); Whole brain free water diffusion (multivariate analysis); Hemoglobin; Eczema; Type 2 diabetes
325	17:7355621:A:C	rs12600861	9.15e-09	1	Primary Visual Cortex	1	rs12600861	rs12451961; rs12600861; rs9217; rs55749333; rs7209131; rs55894190; rs8076642; rs11658168; rs11078685; rs11658305; rs8075280; rs11654638	CHRNB1, CHRNB1; ZBTB4, ZBTB4; POLR2A; POLR2A - Y_RNA	Varicose veins; Parkinson's disease or first degree relation to individual with Parkinson's disease; Waist circumference adjusted for body mass index; Corneal resistance factor (MTAG); Central corneal thickness (MTAG); Height; Refractive error; Highest math class taken (MTAG); Corpus callosum posterior volume; Educational attainment; QRS duration; Heel bone mineral density; Cardioembolic stroke (…
326	17:27126042:A:G	rs9894573	1.39e-11	2	Area 2; Area 3a	1	rs9894573	rs12450826; rs12946844; rs35033748; rs28448745; rs1109024	FAM222B; ERAL1 - MIR451A; MIR4732 - FLOT2	Alanine aminotransferase levels; Red cell distribution width; Mean corpuscular hemoglobin; Mean corpuscular hemoglobin concentration; Hemoglobin A1c levels
327	17:27573097:A:G	rs1638005	3.79e-11	2	Area anterior 10p; ParaHippocampal Area 1	1	rs1638005	NA	NA	NA
328	17:41193910:A:T	rs8071278	1.51e-12	2	Area Lateral Occipital 2; Area TemporoParietoOcci pital Junction 1	1	rs8071278	rs12950717; rs9915489; rs8176279; rs12940378; rs16942; rs1799949; rs74252763	VAT1; BRCA1; CCDC200 - LINC00910	White blood cell count; Age at menopause; Aspartate aminotransferase levels; Brain morphology (MOSTest); Menopause (age at onset); Menarche (age at onset); Blood protein levels
329	17:43903842:C:T	rs62057151	6.63e-26	21	Third Visual Area; Fourth Visual Area; Eighth Visual Area; Area 33 prime; Area 10r; Polar 10p; Area 13l; Area OP4/PV; Area OP1/SII; Area 52; Area PFt; Area STSd posterior; Area TE1 anterior; Area TF; Area PH; Area TemporoParietoOcci pital Junction 2; VentroMedial Visual Area 1; VentroMedial Visual Area 2; Area s32; posterior OFC Complex; Area STSv anterior	2	rs62057151;rs17692129	rs79724577; rs4763; rs62064597; rs62064598; rs73984391; rs62064641; rs12936645; rs35519908; rs12949256; rs34465449; rs56168933; rs11012; rs35354512; rs17631303; rs2684641; rs35329349; rs1971631; rs143982995; rs149366495; rs56192752; rs375822897; rs112275793; rs144733372; rs1879586; rs113322852; rs146746174; rs62065452; rs62065453; rs62064364; rs1724438; rs79742625; rs2668674; rs769375; rs2668680;…	RNA5SP443 - ARHGAP27; ARHGAP27; ARHGAP27 - PLEKHM1; PLEKHM1; PLEKHM1 - LRRC37A4P; RDM1P1 - DND1P1; LRRC37A4P, LRRC37A4P; DND1P1 - MAPK8IP1P2; MAPK8IP1P2, MAPK8IP1P2; MAPK8IP1P2 - RPS26P8; RPS26P8 - LINC02210; LINC02210-CRHR1, LINC02210-CRHR1, LINC02210, LINC02210; LINC02210, LINC02210, LINC02210-CRHR1, LINC02210-CRHR1; LINC02210-CRHR1, LINC02210-CRHR1; CRHR1, CRHR1, CRHR1, LINC02210-CRHR1, LINC02…	IDP dMRI TBSS ICVF Retrolenticular part of internal capsule L; IDP dMRI ProbtrackX MD atr l; IDP dMRI TBSS ICVF Anterior corona radiata R; Breast cancer; White matter microstructure (axial diusivities); Systolic blood pressure; General factor of neuroticism; IDP dMRI TBSS L3 Anterior corona radiata L; Worry; White blood cell count; Spherical equivalent; White matter microstructure (mean diusiviti…
329	17:44819595:G:T	rs17698176	4.86e-14	15	Primary Visual Cortex; Third Visual Area; Area 23c; Dorsal Area 24d; Area 13l; Frontal OPercular Area 2; Area PFt; Entorhinal Cortex; PreSubiculum; Perirhinal Ectorhinal Cortex; ParaHippocampal Area 1; Area TE1 anterior; Area TF; Area TG Ventral; Lateral Belt Complex	4	rs17698176;rs62074125;rs8079695;rs17692129	rs7209589; rs62073229; rs2696685; rs2942003; rs144216645; rs1863115; rs558710130; rs112458826; rs17698176; rs35732828	ARL17B, ARL17B, ARL17B; LRRC37A, LRRC37A, ARL17B, ARL17B, ARL17B; NSFP1 - RDM1P2; ARL17A, LRRC37A2; LRRC37A2, ARL17A; ARL17A; NSF, NSF, NSF	aparc-a2009s rh volume S-collat-transv-ant; Reaction time; Brain shape (segment 197); Height; aparc-a2009s lh area S-collat-transv-ant; Risk-taking behavior (multivariate analysis); Circulating levels of total-tau; Mean corpuscular hemoglobin concentration; Handedness (Left-handed vs. non-left-handed); Handedness (Right-handed vs. non-right-handed); General cognitive ability; Monocyte count; Brai…
330	17:45518583:G:T	rs62076510	2.05e-09	1	Third Visual Area	1	rs62076510	NA	NA	NA
331	17:47328183:C:T	rs28397663	1.96e-13	2	Area a24; Area IFJp	2	rs28397663;rs62076398	rs36006455; rs28397663; rs34666276; rs9889262; rs12940887; rs62076439; rs35587648; rs35073649; rs7207729; rs6504608; rs112502960; rs16948048; rs12952581; rs35317317; rs12953014; rs28406364; rs28412876; rs17637472	FLJ40194; FLJ40194, ZNF652; ZNF652; ZNF652-AS1; ZNF652-AS1 - PHB; ZNF652 - PHB	Intraocular pressure; Appendicular lean mass; Allergy; Cigarettes smoked per day (MTAG); Smoking initiation (ever regular vs never regular) (MTAG); Externalizing behaviour (multivariate analysis); Eosinophil percentage of white cells; Neutrophil percentage of granulocytes; Eosinophil counts; Allergic disease (asthma, hay fever or eczema); Eosinophil percentage of granulocytes; Brain shape (segmen…
332	17:63903119:C:T	rs7214750	2.54e-08	10	Primary Visual Cortex; Sixth Visual Area; Second Visual Area; Area IFSa; Anterior Agranular Insula Complex; Frontal OPercular Area 2; Area TE2 posterior; Dorsal Transitional Visual Area; Area PF Complex; Insular Granular Complex	1	rs7214750	rs7214750	CEP112	Brain morphology (MOSTest)
333	17:65370808:C:T	rs12939848	1.66e-08	1	Area 9 Posterior	1	rs12939848	rs12450700; rs8866	PSMD12 - PITPNC1; PITPNC1	Estimated glomerular filtration rate (creatinine); Waist-hip ratio; Waist-hip index; Estimated glomerular filtration rate; Waist-to-hip ratio adjusted for BMI
334	17:65706501:C:T	rs2159911	1.7e-08	1	Rostral Area 6	1	rs2159911	NA	NA	NA
334	17:65982943:C:T	rs62086046	2.54e-08	7	Parieto-Occipital Sulcus Area 2; Supplementary and Cingulate Eye Field; Area p32 prime; Area OP2-3/VS; Perirhinal Ectorhinal Cortex; Area PF opercular; Area PF Complex	1	rs62086046	rs12601919; rs2080090; rs12449312; rs11871285; rs11868959; rs2365467; rs55931203; rs62084237; rs60432162; rs11653507; rs59640213; rs6504551; rs9899520; rs62086046; rs7502307; rs56315139; rs7225959; rs62086903; rs78352159; rs62084752; rs75868869	BPTF; BPTF - C17orf58; C17orf58; C17orf58 - KPNA2; KPNA2 - FBXO36P1; LINC00674	Cholesteryl esters to total lipids ratio in large HDL; Free cholesterol levels in large VLDL; Total lipid levels in large VLDL; Triglyceride levels in LDL; Cholesterol to total lipids ratio in large HDL; Triglycerides to total lipids ratio in large HDL; Triglyceride levels in small VLDL; Ratio of triglycerides to phosphoglycerides; Total lipid levels in very large VLDL; Concentration of very larg…
335	18:22743899:A:G	rs8085882	9.72e-09	1	Premotor Eye Field	1	rs8085882	NA	NA	NA
336	18:39283319:A:G	rs72892182	1.46e-12	1	Area TG dorsal	3	rs72892182;rs66959060;rs56034381	NA	NA	NA
337	18:40247001:A:T	rs8093235	1.51e-32	7	Area 5m ventral; Area 9 Middle; Middle Insular Area; Area TF; Area PHT; VentroMedial Visual Area 3; Insular Granular Complex	1	rs8093235	rs7232187; rs58137875; rs12457128; rs9916901; rs28456360; rs8090578; rs9964638; rs8093416; rs8085433; rs8086502; rs8085804; rs606140; rs3810037; rs3861288; rs3910101; rs12454989; rs13313639	LINC00907; LINC00907 - RIT2	IDP dMRI TBSS OD Superior corona radiata L; Educational attainment; Educational attainment (MTAG); Educational attainment (years of education); Brain morphology (MOSTest); Externalizing behaviour (multivariate analysis); White matter microstructure (mode of anisotropy); IDP dMRI TBSS OD Superior corona radiata R; IDP dMRI TBSS MO Superior corona radiata R; IDP dMRI TBSS MO Superior corona radiata…
338	18:50030722:A:G	rs7243931	1.88e-08	1	Ventral Visual Complex	1	rs7243931	NA	NA	NA
339	18:50482172:C:T	rs12454568	1e-08	1	Sixth Visual Area	1	rs12454568	rs2298656; rs78324365; rs16955910	DCC	Educational attainment (MTAG); Highest math class taken; Highest math class taken (MTAG); Well-being spectrum (multivariate analysis); Disruptive behavior (multivariate analysis)
339	18:50716945:A:C	rs7245004	1.67e-25	1	Anterior Agranular Insula Complex	3	rs7245004;rs28868998;rs35840237	rs7505145; rs7245004; rs17487277; rs17487484; rs10221412; rs62099231; rs8084351; rs8084280; rs11082972; rs8099145; rs4632195; rs7231178; rs8092490; rs72923287; rs17501820; rs1431181; rs12969597; rs17411061; rs62097986; rs4643406; rs77916462; rs77162730; rs6508230	DCC	Depression; Intelligence; Intelligence (MTAG); Deliberate self-harm; Depressed affect; Neurociticism; Experiencing mood swings; Insomnia; Neuroticism (MTAG); Subjective well-being (MTAG); Depressive symptoms (MTAG); Attention deficit hyperactivity disorder (MTAG); Longevity; Anorexia nervosa, attention-deficit/hyperactivity disorder, autism spectrum disorder, bipolar disorder, major depression, o…
340	18:73006280:C:T	rs17190980	1.43e-08	1	Area 10d	1	rs17190980	rs55679337; rs56355837	TSHZ1; TSHZ1 - SMIM21	Systolic blood pressure; Diastolic blood pressure; Educational attainment
341	19:17188324:A:G	rs7245899	3.33e-11	2	Primary Sensory Cortex; Posterior Insular Area 2	1	rs7245899	rs7251862	MYO9B	Cortical surface area
342	19:19568659:C:T	rs4808203	2.9e-26	5	Primary Auditory Cortex; Area TA2; Middle Insular Area; Anterior IntraParietal Area; Area TG dorsal	2	rs4808203;rs12977524	rs2074551; rs2315024; rs3764567; rs1009136; rs769267; rs2905421; rs2285627; rs6511032; rs2905424; rs2965199; rs2905425; rs8101499; rs2905426; rs2905427; rs34538000; rs2905432; rs1469713; rs2965183; rs12975119; rs4808955; rs4808959; rs4808961; rs4808964; rs3752151; rs4808965; rs4808967; rs2304098; rs7245983	SUGP1; MAU2; MAU2 - GATAD2A; GATAD2A; NDUFA13; YJEFN3; CILP2 - PBX4	Tea consumption; Platelet distribution width; Schizophrenia; Nonsyndromic cleft palate; Tonsillectomy; Platelet count; White blood cell count (basophil); Whole brain restricted isotropic diffusion (multivariate analysis); Red cell distribution width; Mean reticulocyte volume; Mean spheric corpuscular volume; Mean corpuscular hemoglobin concentration; Schizophrenia vs anorexia nervosa (ordinary le…
343	19:31849728:A:G	rs10410601	6.66e-09	1	Perirhinal Ectorhinal Cortex	1	rs10410601	rs10410601	TSHZ3-AS1	Intelligence; Attention deficit hyperactivity disorder or autism spectrum disorder or intelligence (pleiotropy)
344	19:32207820:A:T	rs2043294	2.1e-09	11	Superior Temporal Visual Area; Medial Area 7A; Area 1; Anterior 24 prime; Frontal OPercular Area 3; Area PFt; Area STSd posterior; Area PH; Area TemporoParietoOcci pital Junction 1; Area PF opercular; Insular Granular Complex	1	rs2043294	rs11669334; rs2043294; rs8102851	RNA5SP471 - RNU6-967P	Brain morphology (MOSTest); Brain morphology (min-P); Cortical surface area (MOSTest); Cortical surface area (min-P); Whole brain restricted isotropic diffusion (multivariate analysis); Vertex-wise sulcal depth; Attention deficit hyperactivity disorder or autism spectrum disorder or intelligence (pleiotropy); General cognitive ability; BA-exvivo rh area BA1; aparc-a2009s rh area G-postcentral; Br…
345	19:38204123:G:T	rs79723810	2.97e-14	2	Area 9-46d; Area TG dorsal	1	rs79723810	NA	NA	NA
346	19:47256542:C:T	rs113374757	5.51e-11	2	RetroSplenial Complex; ProStriate Area	1	rs113374757	NA	NA	NA
347	19:52169356:C:T	rs55997335	2.24e-08	1	VentroMedial Visual Area 2	1	rs55997335	NA	NA	NA
348	20:3776368:C:T	rs3761219	1.27e-08	1	Area Lateral Occipital 3	2	rs3761219;rs8182869	rs3761218; rs4815606	CDC25B	Bipolar disorder; Mean corpuscular hemoglobin; Mean corpuscular volume; Mean reticulocyte volume
349	20:15085296:C:T	rs16995312	3.85e-08	1	Area 10v	1	rs16995312	NA	NA	NA
350	20:21261232:A:C	rs6035825	8.89e-11	2	PeriSylvian Language Area; Superior 6-8 Transitional Area	1	rs6035825	rs117609103	XRN2	Plasma cadmium levels
350	20:21375826:C:T	rs6035868	4.14e-19	1	Area IFJp	5	rs6035868;rs68173807;rs7267772;rs6035788;rs73130999	rs804372	RN7SKP140 - GSTM3P1	Hip circumference adjusted for BMI
351	20:44721656:C:T	rs4578918	5.77e-22	1	Medial Superior Temporal Area	1	rs4578918	rs4578918	NCOA5 - RPL13P2	Depressed affect; Neurociticism; Experiencing mood swings
352	20:49109845:A:G	rs4811076	3e-16	2	Area ventral 23 a+b; Ventral IntraParietal Complex	1	rs4811076	rs4811076	COX6CP2 - PTPN1	Hemoglobin levels; Monocyte count
353	20:51017360:A:G	rs7266364	4.38e-19	2	Area Lateral Occipital 1; Area TE1 anterior	4	rs7266364;rs8126232;rs71354371;rs10485622	rs6013454; rs6063831	LINC01524	HDL cholesterol; Moderate-to-vigorous intensity physical activity during leisure time (MTAG)
354	20:52427429:C:T	rs2215402	2.52e-08	9	Primary Visual Cortex; Medial Superior Temporal Area; Second Visual Area; Seventh Visual Area; Area Lateral Occipital 2; Posterior InferoTemporal complex; Area 6mp; Area PGi; VentroMedial Visual Area 1	1	rs2215402	rs6022773; rs4437022; rs6013808; rs6097618	NA - SUMO1P1; RNU7-14P - SUMO1P1	Superior parietal cortex volume; Cortical surface area; aparc-Desikan lh area pericalcarine; BA-exvivo lh area V1; aparc-DKTatlas lh area pericalcarine; Brain region volumes; Cortical volume; aparc-a2009s lh volume S-calcarine; aparc-Desikan lh volume pericalcarine; Brain shape (segment 7); Brain morphology (MOSTest); Whole brain restricted isotropic diffusion (multivariate analysis); Whole brain…
355	21:21939786:A:C	rs2826401	8.36e-09	1	Supplementary and Cingulate Eye Field	1	rs2826401	NA	NA	NA
356	21:37827555:A:G	rs73204252	6.76e-09	1	Second Visual Area	1	rs73204252	NA	NA	NA
357	21:39837623:A:G	rs35042034	3.14e-14	3	Area Lateral Occipital 1; Area 7m; Area OP1/SII	1	rs35042034	rs35042034	ERG	Red blood cell count
358	21:46498863:A:G	rs8129315	1.32e-11	1	Frontal OPercular Area 2	1	rs8129315	rs8129315; rs2003273; rs2838787	ADARB1	Insomnia
359	22:23412190:A:G	rs45608532	2.76e-09	1	Posterior Insular Area 2	1	rs45608532	rs45608532	RSPH14	Handedness (Left-handed vs. non-left-handed); Handedness (left-handed vs. right-handed)
360	22:29812757:C:T	rs9613901	5.27e-11	1	Medial Area 7A	1	rs9613901	NA	NA	NA
361	22:31993652:G:T	rs62237815	3.41e-11	2	Area 8Ad; Area FST	1	rs62237815	rs62237815	SFI1	Lymphocyte count
362	22:35544140:A:G	rs134254	1.45e-08	1	Area 9 Middle	1	rs134254	NA	NA	NA
363	22:39040733:A:G	rs5995603	1.36e-08	1	Area PGp	1	rs5995603	rs5757133; rs5750643; rs5750644; rs5757222; rs6001190; rs4821815; rs4821816; rs138705; rs2076028	DMC1; FAM227A; CBY1; CBY1 - TOMM22; GTPBP1; GTPBP1, SUN2; SUN2	Triglyceride levels; Hematocrit; Heel bone mineral density; Hemoglobin; Mean corpuscular volume; High density lipoprotein cholesterol levels; C-reactive protein levels; White matter microstructure (fractional anisotropy); Resting heart rate
364	22:44435552:A:G	rs5764066	4.84e-08	1	Medial Area 7P	1	rs5764066	NA	NA	NA
365	22:46456603:C:T	rs7289457	2.33e-19	1	Area 47m	2	rs7289457;rs7292297	rs62228096; rs7291412	MIRLET7BHG	Major depressive disorder (MTAG); Neuropsychiatric disorders; Subjective well-being; Dupuytren's disease
366	22:49168448:A:G	rs135581	3.3e-08	1	Area Lateral Occipital 1	1	rs135581	NA	NA	NA

## Sheet: S5
Supplementary Data 5. Results of SumRank on ASD and surface area.
GenomicLocus	uniqID	lead SNP rsID	p_sumrank	n_regions	Brain_region	nIndSigSNPs	IndSigSNPs	snp	MappedGene	Trait
1	1:8847380:C:T	rs10864367	1.65435e-12	1	Primary Motor Cortex	1	rs10864367	rs12131864; rs11121240	RERE	Lymphocyte count; Asthma
2	1:47980916:G:T	rs6658111	2.79389e-42	35	Second Visual Area; Primary Motor Cortex; Parieto-Occipital Sulcus Area 2; Posterior InferoTemporal complex; PreCuneus Visual Area; Dorsal area 6; Area a24; Area 47m; Area 9 Middle; Area 47l (47 lateral); Polar 10p; Area 11l; Area 47s; Area 43; Area OP4/PV; Area OP1/SII; RetroInsular Cortex; Posterior Insular Area 2; Middle Insular Area; PreSubiculum; ProStriate Area; ParaBelt Complex; ParaHippoc…	6	rs6658111;rs72688340;rs7552140;rs6668106;rs515146;rs7523969	rs61784835; rs6658111	RPL21P24 - ATP6V0E1P4	Brain region volumes; aparc-Desikan rh volume parahippocampal; aparc-Desikan lh area lingual; aparc-pial rh area lingual; aseg global intensity 4th-Ventricle; aseg global volume 4th-Ventricle; aparc-a2009s rh area G-oc-temp-med-Lingual; aparc-DKTatlas lh area lingual; aparc-DKTatlas rh volume parahippocampal; aparc-Desikan rh area lingual; aparc-DKTatlas rh area lingual; Vertex-wise sulcal depth;…
3	1:72597051:A:G	rs12132602	3.1793e-11	1	Area PHT	1	rs12132602	rs67474621; rs12133604; rs2422137; rs2126077	NEGR1	General cognitive ability; Intelligence (MTAG); Urinary sodium excretion; Serum levels of protein NEGR1
4	1:86795873:A:G	rs452865	2.46563e-11	2	Area ventral 23 a+b; Hippocampus	1	rs452865	NA	NA	NA
5	1:96499450:A:C	rs161116	7.38171e-09	1	Area 23c	2	rs161116;rs635754	NA	NA	NA
5	1:96603035:C:T	rs12130426	8.20708e-12	1	Parieto-Occipital Sulcus Area 2	2	rs12130426;rs635754	rs12130426	NA - RNU1-130P	Body mass index
6	1:96978961:A:G	rs2391769	6.3255e-18	1	Area 43	1	rs2391769	rs2391769; rs2391772	EEF1A1P11 - RN7SL831P	Autism spectrum disorder; Attention deficit hyperactivity disorder; Attention deficit hyperactivity disorder or cannabis use; Anorexia nervosa, attention-deficit/hyperactivity disorder, autism spectrum disorder, bipolar disorder, major depression, obsessive-compulsive disorder, schizophrenia, or Tourette syndrome (pleiotropy); Attention deficit hyperactivity disorder or autism spectrum disorder o…
7	1:104792140:A:G	rs11185407	1.0844e-10	1	Area Lateral IntraParietal dorsal	1	rs11185407	rs11185408	FTLP17 - NA	Autism spectrum disorder
8	1:119795854:C:T	rs12724488	2.51147e-08	10	Area anterior 47r; Rostral Area 6; Area anterior 9-46v; Polar 10p; Area 11l; Area 13l; Anterior Ventral Insular Area; Anterior Agranular Insula Complex; Frontal OPercular Area 1; Area posterior 47r	1	rs12724488	rs10923781	WARS2-AS1	Brain shape (segment 11)
9	1:225673847:C:T	rs9804142	5.73444e-15	3	Area 1; Frontal OPercular Area 1; Area TE1 posterior	1	rs9804142	rs9804142	LINC02765 - ENAH	Educational attainment
10	1:236930756:G:T	rs7545306	1.27915e-11	2	Area 10d; Lateral Belt Complex	1	rs7545306	NA	NA	NA
11	1:240608949:A:G	rs12092475	3.82472e-08	1	Area 8C	1	rs12092475	NA	NA	NA
12	1:245830480:A:G	rs1609835	1.44368e-08	1	Medial Area 7P	1	rs1609835	NA	NA	NA
13	2:10922516:A:C	rs1686482	7.70753e-11	1	Anterior Agranular Insula Complex	1	rs1686482	NA	NA	NA
14	2:20417982:A:G	rs115098856	1.21885e-10	2	Ventral Area 6; Middle Insular Area	2	rs115098856;rs59362641	NA	NA	NA
15	2:37102620:C:T	rs12476515	6.84812e-26	23	Sixth Visual Area; Third Visual Area; Primary Sensory Cortex; RetroSplenial Complex; Primary Auditory Cortex; Medial Area 7P; Parieto-Occipital Sulcus Area 1; Area dorsal 23 a+b; Area 31p ventral; Supplementary and Cingulate Eye Field; Medial Area 7A; Lateral Area 7P; Area 6mp; Area p32 prime; Pirform Cortex; ParaHippocampal Area 1; Area STSd posterior; Area STSv posterior; Area PH; Area PGi; Ven…	4	rs12476515;rs10490657;rs13386673;rs2075207	rs13021393; rs13021775; rs711244; rs1861435; rs62132522; rs2110944; rs2110942; rs17496249; rs2003585; rs7592902; rs7561572; rs7588378; rs11124554; rs3770776; rs2372785; rs2110994; rs11695609; rs3845780; rs3770774	VIT - STRN; STRN	Cortical thickness; Vertex-wise cortical thickness; Reaction time; C-reactive protein levels; Mean platelet volume; Cortical surface area (min-P); Triglyceride levels; Whole brain restricted isotropic diffusion (multivariate analysis); Whole brain restricted directional diffusion (multivariate analysis); Vertex-wise sulcal depth; Cortical surface area; Vertex-wise cortical surface area; White mat…
16	2:48323919:C:T	rs6720027	2.12543e-09	10	Primary Visual Cortex; Primary Sensory Cortex; Area V3B; Parieto-Occipital Sulcus Area 1; Area 6mp; Area 8Av; Area 45; Area PFt; Area TE2 anterior; posterior OFC Complex	1	rs6720027	rs7563432; rs6720027	VN1R18P - RN7SKP224; NA	Whole brain restricted directional diffusion (multivariate analysis); Cortical thickness; Vertex-wise cortical thickness; Brain morphology (MOSTest); Serum total protein level
17	2:63512015:C:T	rs10207356	7.96068e-14	3	Area V3B; Area 9 anterior; Area 25	2	rs10207356;rs7562080	rs201021681; rs7609203; rs4671503; rs6736411	WDPCP	Childhood ear infection; Electrocardiogram morphology (amplitude at temporal datapoints); Vertex-wise sulcal depth; Asthma and attention deficit hyperactivity disorder
18	2:65977863:C:T	rs2009778	4.26985e-19	19	Area Lateral Occipital 2; Dorsal Area 24d; Area 6m anterior; Area 47m; Area 8Ad; Area 47l (47 lateral); Area IFSp; Area IFSa; Area 46; Area 9-46d; Orbital Frontal Complex; Inferior 6-8 Transitional Area; Middle Insular Area; Area STSv posterior; Area TemporoParietoOcci pital Junction 1; Area IntraParietal 2; VentroMedial Visual Area 2; Area 25; Area posterior 47r	2	rs2009778;rs2193463	rs3752664; rs7570841; rs2287282; rs2287283; rs7562708; rs6743531; rs56213130; rs6546175; rs2860911; rs7600385; rs4233934; rs888278	KRT18P33 - NA; KRT18P33 - MIR4778; KRT18P33 - RBMS1; NA	Brain morphology (min-P); Cortical surface area (min-P); Cortical surface area (MOSTest); Whole brain restricted isotropic diffusion (multivariate analysis); Whole brain free water diffusion (multivariate analysis); Cortical surface area; Brain morphology (MOSTest); Vertex-wise cortical surface area; Whole brain restricted directional diffusion (multivariate analysis); Vertex-wise sulcal depth; C…
19	2:77755926:A:T	rs13021085	6.58632e-09	1	Primary Auditory Cortex	1	rs13021085	NA	NA	NA
20	2:104141171:C:T	rs2068081	1.60535e-19	3	Primary Motor Cortex; Lateral Area 7A; Orbital Frontal Complex	2	rs2068081;rs10188273	rs1040124; rs2672852; rs1093422; rs817223; rs1901477; rs9679319; rs6738833; rs2198234; rs10168817; rs4851031; rs1869073; rs11123965; rs67716713; rs264974; rs264979; rs264921; rs264923; rs264943; rs264952; rs264962; rs1598778	NA - CRLF3P1; CRLF3P1 - NA; CRLF3P1 - LINC02478; CRLF3P1 - CAPZBP1; CAPZBP1; CAPZBP1 - NA; CAPZBP1 - LINC01965	Age at first sexual intercourse; Worry; Anxiety/tension (special factor of neuroticism); Pneumonia; Fruit consumption; Smoking initiation; Smoking initiation (ever regular vs never regular); Problematic alcohol use; Water consumption (glasses per day) (UKB data field 1528); F-cooking vegetables liking (derived food-liking factor); F-vegetarian liking (derived food-liking factor); Feeling nervous;…
21	2:105466651:C:T	rs6753397	2.53579e-08	9	RetroSplenial Complex; Area V3B; Medial Area 7P; Area OP1/SII; ProStriate Area; Area TG dorsal; Area PF Complex; ParaHippocampal Area 2; VentroMedial Visual Area 2	1	rs6753397	NA	NA	NA
22	2:140203973:A:G	rs13033247	9.77134e-12	1	RetroInsular Cortex	1	rs13033247	NA	NA	NA
23	2:142339047:A:C	rs17734594	1.80771e-08	1	Area 10d	1	rs17734594	NA	NA	NA
24	2:150017978:C:T	rs35560150	2.52403e-08	10	Primary Auditory Cortex; Medial Area 7A; Area 8Av; Area 8C; Auditory 5 Complex; Area STSd anterior; Area TE1 anterior; Area TemporoParietoOcci pital Junction 1; Area FST; Lateral Belt Complex	1	rs35560150	rs16826589; rs7594794; rs7606896; rs13011264; rs12615999; rs7609463	LYPD6B	Vertex-wise cortical thickness; Cortical thickness; Brain shape (segment 10); Vertex-wise sulcal depth; Brain morphology (MOSTest); Cortical surface area; Brain region volumes; Vertex-wise cortical surface area; Whole brain restricted directional diffusion (multivariate analysis)
25	2:159312733:C:T	rs1111212	1.95103e-11	2	Area 46; Area TE1 posterior	2	rs1111212;rs2528604	rs55873205; rs1121954; rs72936986	CCDC148; PKP4	Cardiovascular disease; F-highly palatable foods liking (derived food-liking factor); F-savour/caloric food liking (derived food-liking factor); F-sodas liking (derived food-liking factor); Mean arterial pressure
26	2:162891279:C:T	rs2111850	2.55349e-08	10	Primary Visual Cortex; Second Visual Area; Parieto-Occipital Sulcus Area 2; Fusiform Face Complex; Middle Temporal Area; Area 3a; Area 33 prime; Area 13l; Area OP2-3/VS; Ventral Visual Complex	1	rs2111850	rs13430823; rs13421039; rs1913808; rs10221808; rs12617656; rs4140685; rs16822665	SLC4A10; DPP4	Brain morphology (MOSTest); Cortical surface area (MOSTest); Cortical thickness (MOSTest); Leisure sedentary behaviour (television watching); Educational attainment (years of education); Rheumatoid arthritis; Whole brain restricted isotropic diffusion (multivariate analysis); Educational attainment; Intelligence (MTAG); Vertex-wise cortical thickness; Cortical surface area; Reaction time
27	2:188322434:A:T	rs13418253	7.81821e-13	14	Supplementary and Cingulate Eye Field; Area 6m anterior; Area p32; Area 10d; Polar 10p; Area OP4/PV; Frontal OPercular Area 4; Pirform Cortex; ParaBelt Complex; Dorsal Transitional Visual Area; Area 31pd; Area Posterior Insular 1; Insular Granular Complex; Area Frontal Opercular 5	2	rs13418253;rs12621307	rs13404250; rs7606059; rs858919; rs840585; rs840616; rs840611; rs860859; rs10931283; rs3821184; rs10931288; rs6719550; rs111917980; rs17464221; rs67285003; rs11685426; rs62172376; rs13426120; rs16829016; rs11894589; rs10179705; rs12987470; rs13425233; rs4140885; rs8176547; rs7586970; rs8176526; rs8176501	NA - RNU6-989P; RNU6-989P - CALCRL; CALCRL; CALCRL - TFPI; TFPI	Waist-to-hip ratio adjusted for BMI (joint analysis for main effect and physical activity interaction); Waist-to-hip ratio adjusted for BMI; Waist-to-hip ratio adjusted for body mass index; Body size at age 10; Myocardial infarction; Brain morphology (MOSTest); Cortical surface area (MOSTest); Coronary artery disease; Coronary heart disease; Aspartate aminotransferase levels; Cortical surface are…
28	2:199594138:A:G	rs1878671	1.15279e-10	1	posterior OFC Complex	1	rs1878671	rs992005; rs1455335; rs114125694; rs6434978; rs1356493; rs34119476	PLCL1 - NA; NA; PLCL1 - RNU7-147P	Cognitive ability (MTAG); Smoking status; Cognitive aspects of educational attainment; Cognitive performance; Chronic inflammatory diseases (ankylosing spondylitis, Crohn's disease, psoriasis, primary sclerosing cholangitis, ulcerative colitis) (pleiotropy); Vertex-wise cortical surface area; Worry/vulnerability (special factor of neuroticism); Brain morphology (MOSTest)
29	2:215405159:C:T	rs12478047	2.86916e-18	1	Area STGa	1	rs12478047	rs7563747	VWC2L	Insomnia
30	2:229959362:C:T	rs13002506	9.99508e-13	2	Primary Sensory Cortex; Area dorsal 32	1	rs13002506	rs56192920	PID1	Cortical surface area
31	3:16870340:A:G	rs6773869	3.89933e-15	1	Frontal OPercular Area 3	1	rs6773869	rs9813513; rs9846711; rs9882532; rs1866862; rs6773869; rs6442647; rs2084533	PLCL2	Highest math class taken; Cognitive performance (MTAG); Highest math class taken (MTAG); Cognitive ability, years of educational attainment or schizophrenia (pleiotropy); Educational attainment (years of education); Educational attainment (MTAG); Otitis media; Schizophrenia; Neurociticism; Well-being spectrum (multivariate analysis); General factor of neuroticism; Anxiety; Depressive symptoms; Po…
32	3:17464862:C:T	rs13317478	1.17507e-11	12	Area V3B; Area Lateral Occipital 2; Area dorsal 23 a+b; Medial Area 7A; Area 3a; Area dorsal 32; Area 9 Posterior; Pirform Cortex; Perirhinal Ectorhinal Cortex; Area V4t; VentroMedial Visual Area 2; Area TG Ventral	2	rs13317478;rs9812906	rs9870741; rs17273020; rs11720653; rs67851870	TBC1D5	Brain morphology (MOSTest); Cortical thickness (MOSTest); Vertex-wise cortical thickness; Cortical thickness; Brain shape (segment 1); Vertex-wise sulcal depth; Cortical surface area; Vertex-wise cortical surface area; Whole brain restricted isotropic diffusion (multivariate analysis); Whole brain restricted directional diffusion (multivariate analysis); Language functional connectivity
33	3:37920282:A:G	rs79122299	2.70249e-08	1	Area PFm Complex	1	rs79122299	NA	NA	NA
34	3:49826987:C:T	rs73077200	1.9558e-12	1	Supplementary and Cingulate Eye Field	2	rs73077200;rs4364202	rs9813813; rs12185979	CCDC71 - KLHDC8B; BSN	Hepatocyte growth factor-like protein levels; Thioredoxin domain-containing protein 12 levels
35	3:52837793:C:T	rs4481150	4.88208e-26	1	Area anterior 47r	1	rs4481150	rs1010553; rs11130306; rs1010554; rs66824127; rs67409736; rs9853056; rs13303; rs11709284; rs6778735; rs4282054; rs7614981; rs12489828; rs66782572; rs7639267; rs2590838; rs2336147; rs2577831; rs4687633; rs2276824; rs3774365; rs12487591; rs3755806; rs9879090; rs13083798; rs13064064; rs1561337; rs4687548; rs13068293; rs11130312; rs13085895; rs2289250; rs7612511; rs11130315; rs10933; rs1108842; rs112…	STAB1; NT5DC2; NT5DC2, SMIM4; PBRM1; PBRM1, GNL3; GNL3; NEK4, SPCS1; NEK4; ITIH1; ITIH3; ITIH3 - ITIH4; ITIH4; STIMATE-MUSTN1, STIMATE; STIMATE, STIMATE-MUSTN1	Urinary albumin-to-creatinine ratio; Hematocrit; Feeling worry; Verbal learning; Gamma glutamyl transpeptidase; Cognitive traits (MTAG); Executive function (trail making test B); Waist-to-hip ratio adjusted for BMI; Waist-hip index; Cortical thickness; Adiponectin levels; Waist-to-hip ratio adjusted for BMI (additive genetic model); Brain shape (segment 1); Whole brain free water diffusion (multi…
36	3:66045377:A:T	rs28646177	7.8464e-13	14	RetroSplenial Complex; Parieto-Occipital Sulcus Area 2; Area Posterior 24 prime; Area 10d; Area 47l (47 lateral); Area anterior 47r; Area IFJa; Area IFJp; Area anterior 9-46v; Polar 10p; Orbital Frontal Complex; Area 6 anterior; ParaHippocampal Area 1; Area PGs	1	rs28646177	rs56127631; rs28848789; rs28472955; rs28646228; rs28646177; rs28449471; rs28635932	MAGI1 - SLC25A26	Vertex-wise sulcal depth; Vertex-wise cortical thickness; Brain morphology (MOSTest); Cortical surface area; Vertex-wise cortical surface area; Cortical surface area (MOSTest); Brain shape (segment 1); Whole brain restricted isotropic diffusion (multivariate analysis); Whole brain restricted directional diffusion (multivariate analysis); Whole brain free water diffusion (multivariate analysis); C…
37	3:70270499:C:T	rs11712898	4.91025e-08	1	Perirhinal Ectorhinal Cortex	1	rs11712898	NA	NA	NA
38	3:71572406:A:G	rs56343799	2.55471e-08	7	Seventh Visual Area; Dorsal area 6; Area TA2; ParaHippocampal Area 1; Area PGs; posterior OFC Complex; Para-Insular Area	1	rs56343799	rs11707890; rs56343799; rs7624274; rs55736314; rs6549400	FOXP1	Brain region volumes; Non-melanoma skin cancer; Keratinocyte cancer (MTAG); Alcohol liking; Highest math class taken (MTAG); Highest math class taken; Cognitive ability (MTAG); Educational attainment (years of education); Educational attainment (MTAG); Educational attainment
39	3:77346963:A:G	rs998037	1.6434e-10	12	Medial Superior Temporal Area; Area 8Av; Area 47l (47 lateral); Area anterior 47r; Anterior Agranular Insula Complex; ProStriate Area; Auditory 5 Complex; Area TE1 anterior; Area TE2 posterior; Area PF opercular; VentroMedial Visual Area 1; Area posterior 47r	1	rs998037	rs17771441; rs12497639; rs28604332	ROBO2	Cortical thickness; Vertex-wise cortical thickness; Cortical surface area; Vertex-wise cortical surface area
40	3:89521693:C:T	rs35124509	6.83207e-26	24	Third Visual Area; Fourth Visual Area; Frontal Eye Fields; Area 55b; Area V3B; Area Lateral Occipital 1; Area 5m; Area 5m ventral; Area 13l; Area OP2-3/VS; PreSubiculum; ProStriate Area; Perirhinal Ectorhinal Cortex; Area STSd anterior; Area TE1 posterior; Area TE2 posterior; Area TemporoParietoOcci pital Junction 3; Area PF opercular; Area PGi; Area Lateral Occipital 3; posterior OFC Complex; In…	5	rs35124509;rs73154904;rs6419884;rs870899;rs6800436	rs35968370; rs11921985; rs7632502; rs67316928; rs6771054; rs7637670; rs987748; rs7633500; rs35124509; rs12636275; rs2117137; rs7650184; rs7632427; rs7652296; rs66499884; rs7613412; rs6806912	EPHA3; EPHA3 - NA; EPHA3 - MTCO2P6; MTCO1P6 - U3; MTCO1P6 - NA	rfMRI connectivity (ICA100 edge 1091); rfMRI connectivity (ICA100 edge 1099); Cortical thickness (MOSTest); rfMRI connectivity (ICA100 edge 399); rfMRI connectivity (ICA100 edge 43); Brain rsFMRI measurement (functional connectivity) (Net100_Pair34_48); Brain region volumes; rfMRI connectivity (ICA100 edge 391); rfMRI connectivity (ICA100 edge 1090); rfMRI connectivity (ICA100 edge 380); Atrial f…
41	3:104674040:A:G	rs6788676	4.26213e-19	19	Primary Visual Cortex; Sixth Visual Area; Second Visual Area; Third Visual Area; Fourth Visual Area; Parieto-Occipital Sulcus Area 2; Area V3B; Medial Area 7P; Parieto-Occipital Sulcus Area 1; Lateral Area 7A; Area 2; Area anterior 10p; Area 52; Area PHT; Area TemporoParietoOcci pital Junction 3; Area IntraParietal 0; Area PGi; Area Frontal Opercular 5; Area TG Ventral	3	rs6788676;rs2062774;rs35266846	rs6788676; rs74283894; rs971550	RAP1BP2 - ALCAM; NA	Brain morphology (min-P); Cortical surface area (MOSTest); Cortical surface area (min-P); aparc-pial rh area lingual; aparc-Desikan rh area lingual; BA-exvivo rh area V1; BA-exvivo rh area V2; aparc-Desikan lh volume cuneus; aparc-a2009s lh volume G-cuneus; aparc-pial lh area cuneus; Whole brain restricted isotropic diffusion (multivariate analysis); Whole brain free water diffusion (multivariate…
42	3:140351826:C:T	rs1696200	4.0494e-11	2	Area IntraParietal 1; Area V3CD	1	rs1696200	NA	NA	NA
43	3:147106319:C:T	rs2279829	6.64327e-26	24	Sixth Visual Area; Fusiform Face Complex; Area 1; Area 2; Dorsal area 6; Ventral Area 6; Area 8Ad; Area 9 Posterior; Area 45; Area 47l (47 lateral); Area IFSp; Area Lateral IntraParietal dorsal; Area OP4/PV; Area OP2-3/VS; Middle Insular Area; Anterior Ventral Insular Area; Anterior Agranular Insula Complex; Area PFt; ParaHippocampal Area 1; Dorsal Transitional Visual Area; Area IntraParietal 0; …	8	rs2279829;rs73004638;rs9874039;rs924762;rs4417835;rs1503738;rs1503729;rs2279830	rs2279829	ZIC4	Brain region volumes; Risk-taking tendency (4-domain principal component model); Number of sexual partners; Parietal lobe volume; Cortical surface area; Brain morphology (MOSTest); Cortical thickness (MOSTest); Subcortical volume (MOSTest); Brain morphology (min-P); Cortical surface area (MOSTest); Cortical volume; Cortical surface area (min-P); Alcohol consumption (drinks per week) (MTAG); Smoki…
44	3:157893443:A:G	rs7645383	2.31606e-18	2	Area V3A; Insular Granular Complex	1	rs7645383	rs201851995; rs1589526; rs4318510; rs6441175; rs6762154; rs827803; rs699929; rs144943143; rs1730054; rs1730008	RSRC1	Systolic blood pressure x smoking status (current vs non-current) interaction (2df test); Diastolic blood pressure x smoking status (current vs non-current) interaction (2df test); Systolic blood pressure x smoking status (ever vs never) interaction (2df test); Diastolic blood pressure x smoking status (ever vs never) interaction (2df test); Autism spectrum disorder (MTAG); Depressive symptoms (M…
45	3:158726922:G:T	rs9841375	3.17288e-14	3	Anterior 24 prime; Area 8BM; Area 8Ad	1	rs9841375	NA	NA	NA
46	3:161984675:C:T	rs13086752	1.74909e-08	1	Area 9 anterior	1	rs13086752	NA	NA	NA
47	3:182261809:A:G	rs9873428	7.46365e-11	1	Area 47l (47 lateral)	1	rs9873428	rs4484214	LINC01995 - RPL7L1P8	Chronotype
48	3:190643305:C:T	rs62288104	2.88596e-15	16	Medial Superior Temporal Area; Third Visual Area; Parieto-Occipital Sulcus Area 2; Fusiform Face Complex; PreCuneus Visual Area; Area 8BM; Area 52; RetroInsular Cortex; Entorhinal Cortex; PreSubiculum; Hippocampus; Perirhinal Ectorhinal Cortex; Area FST; Lateral Belt Complex; Para-Insular Area; Area posterior 24	1	rs62288104	rs13075101; rs34113929; rs13070564; rs61500084; rs4308324; rs4308325; rs150434736; rs56234707; rs141962260; rs12727448; rs13066753; rs10937450; rs34859790; rs13060370; rs13089287; rs1909960; rs905124; rs35055419; rs1159211; rs4686570; rs9877502; rs200690866; rs201663722; rs34542080; rs35872768	GMNC - NA; GMNC - OSTN	Cortical thickness (MOSTest); Lateral ventricular volume in normal aging; Brain morphology (MOSTest); Brain region volumes; IDP dMRI TBSS L1 Fornix; Cortical surface area (min-P); HippSubfield rh volume CA1-body; IDP dMRI TBSS L3 Fornix; aseg lh volume Lateral-Ventricle; IDP dMRI TBSS ISOVF Fornix; IDP dMRI TBSS MD Fornix; IDP dMRI TBSS L2 Fornix; White matter microstructure (fractional anisotrop…
49	4:53741175:C:T	rs59649036	2.53914e-08	10	Primary Visual Cortex; Third Visual Area; Area 23d; Area ventral 23 a+b; Lateral Area 7P; Medial IntraParietal Area; Area 1; ProStriate Area; ParaHippocampal Area 2; Ventral Visual Complex	1	rs59649036	rs11538878; rs2200225; rs59649036	RASL11B, LINC01618; RASL11B - SCFD2; SCFD2	Brain shape (segment 1); Whole brain restricted isotropic diffusion (multivariate analysis); Cortical thickness; Cortical surface area; Whole brain restricted directional diffusion (multivariate analysis)
50	4:103198082:A:G	rs13135092	2.12172e-09	10	Primary Visual Cortex; Fourth Visual Area; Primary Motor Cortex; Parieto-Occipital Sulcus Area 2; Area dorsal 23 a+b; Area 1; Area 13l; Area TG dorsal; Area PGp; Area Posterior Insular 1	2	rs13135092;rs13114461	rs13107325; rs13135092	SLC39A8	HDL cholesterol; Low density lipoprotein cholesterol levels; Triglyceride levels; Parkinson's disease; LDL cholesterol levels; HDL cholesterol levels; Body mass index; Risk-taking tendency (4-domain principal component model); Male-pattern baldness; Brain region volumes; Body fat percentage; Alcohol consumption (drinks per week); Refractive error; Nucleus accumbens volume; Systolic blood pressure…
50	4:103618023:C:T	rs227375	3.12928e-12	1	Area PFt	1	rs227375	rs223486; rs223376; rs6533030; rs10017313; rs10006327; rs7659468; rs7659650	MANBA - UBE2D3; UBE2D3, UBE2D3-AS1; SLC9B1	Fasting glucose; Serum creatinine levels; Serum alkaline phosphatase levels; Triglyceride levels; Atrial fibrillation; Type 2 diabetes; Triglycerides to total lipids ratio in very large VLDL; Free cholesterol to total lipids ratio in very large VLDL; Free cholesterol to total lipids ratio in medium VLDL
51	4:105589484:A:C	rs584127	1.10232e-08	1	Area 31a	2	rs584127;rs2651339	NA	NA	NA
52	4:131277890:G:T	rs13142911	6.74651e-10	1	Anterior Agranular Insula Complex	1	rs13142911	NA	NA	NA
53	4:132491509:A:C	rs116201300	3.02846e-08	1	Frontal OPercular Area 4	1	rs116201300	NA	NA	NA
54	4:171208701:A:G	rs1343707	8.61639e-11	2	Superior Frontal Language Area; Lateral Belt Complex	1	rs1343707	NA	NA	NA
55	4:187385465:A:G	rs6814390	2.11729e-09	11	Fourth Visual Area; Premotor Eye Field; RetroSplenial Complex; PreCuneus Visual Area; Area dorsal 23 a+b; Lateral Area 7A; Medial Area 7A; Area 9 Posterior; Area 6 anterior; Area TE2 anterior; Ventral Visual Complex	1	rs6814390	rs62348893	F11-AS1	Brain morphology (MOSTest)
56	5:52644647:A:G	rs37792	1.19472e-08	1	RetroSplenial Complex	1	rs37792	rs37792	NA	High-grade serous ovarian cancer
57	5:54392373:C:T	rs3105807	6.84313e-11	2	Area PFcm; Frontal OPercular Area 4	1	rs3105807	rs431699	CDC20B - MCIDAS	Waist circumference adjusted for body mass index
58	5:60402843:C:T	rs68104763	4.89719e-14	14	Primary Visual Cortex; Sixth Visual Area; Third Visual Area; Area Lateral Occipital 1; Area ventral 23 a+b; RetroInsular Cortex; PreSubiculum; ProStriate Area; ParaHippocampal Area 1; ParaHippocampal Area 2; Area V4t; Area V3CD; Area Lateral Occipital 3; VentroMedial Visual Area 2	5	rs68104763;rs56219078;rs6879809;rs10057395;rs329621	rs633628; rs1444240; rs57468227; rs61160187; rs12652878; rs4699965; rs6449512; rs10939879; rs62367903; rs726824; rs72759206; rs1983484; rs72759215; rs12653132; rs1526896; rs10939881; rs12518792; rs34608; rs34619; rs159544	PART1 - DEPDC1B; ELOVL7; ERCC8; NDUFAF2; SMIM15; SMIM15-AS1	General cognitive ability; Academic attainment (science); Household income; Educational attainment (college completion); Educational attainment (years of education); Alzheimer's disease or educational attainment (pleiotropy); Educational attainment; Cortical surface area; Age of smoking initiation (MTAG); Brain morphology (MOSTest); Cortical volume; Cortical thickness; Household income (MTAG); Co…
59	5:79831299:C:T	rs35737824	7.58841e-09	1	Area anterior 47r	1	rs35737824	NA	NA	NA
60	5:81261923:A:G	rs74906189	3.62375e-08	1	Area OP4/PV	1	rs74906189	rs111549985; rs2407064; rs7707921; rs2407156	ATG10; ATP6AP1L	Breast cancer
61	5:82848630:A:G	rs309592	7.89566e-13	14	Parieto-Occipital Sulcus Area 1; Area 23c; Supplementary and Cingulate Eye Field; Area 7PC; Area 33 prime; Anterior 24 prime; Area 9 Middle; Polar 10p; Frontal OPercular Area 4; Middle Insular Area; Pirform Cortex; Hippocampus; Area TF; Area Frontal Opercular 5	1	rs309592	rs7728751; rs309596; rs309588; rs310528	VCAN-AS1, VCAN; VCAN, VCAN-AS1	Cortical surface area; Cortical surface area (MOSTest); Cortical thickness; Vertex-wise cortical surface area; White matter microstructure (mean diusivities); White matter microstructure (axial diusivities); White matter microstructure (radial diusivities); Brain morphology (min-P); Cortical surface area (min-P); Cortical volume; Brain shape (segment 2); Brain morphology (MOSTest); White matter m…
62	5:87792844:A:G	rs6452792	1.49604e-13	1	Polar 10p	2	rs6452792;rs6859545	rs185065; rs247910; rs6452787; rs6414946; rs6452792; rs2194027; rs12653396	TMEM161B; TMEM161B-DT; LINC02060, TMEM161B-AS1; TMEM161B-DT, LINC02060; TMEM161B-AS1; LINC00461	Noncognitive aspects of educational attainment; Anorexia nervosa, attention-deficit/hyperactivity disorder, autism spectrum disorder, bipolar disorder, major depression, obsessive-compulsive disorder, schizophrenia, or Tourette syndrome (pleiotropy); Depression; Smoking initiation (ever regular vs never regular) (MTAG); Smoking initiation; Educational attainment; Number of sexual partners; Biolog…
63	5:92174885:A:G	rs4869325	1.86447e-14	3	IntraParietal Sulcus Area 1; PreCuneus Visual Area; Dorsal area 6	1	rs4869325	NA	NA	NA
63	5:92500822:G:T	rs4293897	6.40685e-22	3	Fusiform Face Complex; Area 5m ventral; Ventral Area 24d	2	rs4293897;rs345924	rs6897863; rs11738974; rs4242244; rs4370258; rs11742251; rs6871374	LINC02058 - POLD2P1; NA - POLD2P1	Trauma exposure in major depressive disorder-negative individuals; Attention deficit hyperactivity disorder or autism spectrum disorder or intelligence (pleiotropy); Lung function (FVC); Refractive error; Body mass index; Highest math class taken; Self-reported math ability; Intelligence; Self-reported math ability (MTAG)
63	5:92797166:C:T	rs115877304	8.42313e-18	17	Primary Visual Cortex; Third Visual Area; Area V3A; RetroSplenial Complex; Area Lateral Occipital 1; Area Lateral Occipital 2; Area ventral 23 a+b; Area 5m ventral; Area 10d; Area 52; RetroInsular Cortex; ProStriate Area; ParaHippocampal Area 3; Area STSd posterior; Area TF; Area PHT; Area TE1 Middle	4	rs115877304;rs62369931;rs9314089;rs140083818	rs17083079; rs7442779; rs115877304; rs114468556	POLD2P1 - NR2F1-AS1; NR2F1-AS1	Cortical thickness (min-P); aparc-a2009s rh area G-occipital-sup; aparc-a2009s rh volume G-occipital-sup; Educational attainment; Self-reported math ability; Cortical surface area; Educational attainment (years of education); Vertex-wise cortical surface area; Brain shape (segment 1); Whole brain restricted isotropic diffusion (multivariate analysis); Whole brain restricted directional diffusion …
63	5:93348041:A:G	rs34039087	7.84683e-13	14	Primary Visual Cortex; Eighth Visual Area; Primary Motor Cortex; Primary Sensory Cortex; Area 31p ventral; Ventral Area 24d; Area 1; Area 2; Area p32 prime; Area anterior 47r; Area OP4/PV; Anterior IntraParietal Area; Area TF; Area Frontal Opercular 5	1	rs34039087	rs17371926; rs34322452; rs17375167	FAM172A	Brain morphology (min-P); Cortical surface area (min-P); Cortical surface area; Fruit consumption
64	5:103947205:C:T	rs2447828	7.20913e-34	4	Primary Visual Cortex; Area dorsal 23 a+b; ParaBelt Complex; Area 25	2	rs2447828;rs10042031	rs13166522; rs10040923; rs12719532; rs67909927; rs7706513; rs13165289; rs11747766; rs13187104; rs11958220; rs11747125; rs11955377; rs969397; rs1363098; rs1582419; rs4515268; rs1363097; rs1363096; rs4482879; rs4703040; rs6869862; rs6867409; rs7706353; rs4438849; rs4320234; rs1833514; rs4521446; rs6596578; rs6874138; rs10064425; rs10059133; rs6865511; rs1421668; rs12659431; rs12657531; rs12658007; …	LINC02163 - RNU6-334P; NA	Major depressive disorder or stress-related disorder; Decaffeinated coffee consumption or major depression disorder; Pulse pressure; Depressive symptoms; Schizophrenia (MTAG); Anorexia nervosa, attention-deficit/hyperactivity disorder, autism spectrum disorder, bipolar disorder, major depression, obsessive-compulsive disorder, schizophrenia, or Tourette syndrome (pleiotropy); Major depressive dis…
65	5:113733109:G:T	rs12519857	1.2247e-10	1	Area 6m anterior	2	rs12519857;rs4705502	NA	NA	NA
65	5:113939493:C:G	rs77260983	3.47796e-08	1	Area 46	1	rs77260983	NA	NA	NA
66	5:127626090:C:T	rs11745497	3.96199e-15	3	Area Lateral Occipital 1; Area 1; Area V4t	1	rs11745497	NA	NA	NA
67	5:128935201:A:C	rs13436476	1.62501e-10	11	Primary Sensory Cortex; Area a24; Area 8Ad; Area 44; Area 47l (47 lateral); Area OP4/PV; Area OP1/SII; Frontal OPercular Area 4; Area 25; posterior OFC Complex; Insular Granular Complex	2	rs13436476;rs32819	rs62399010; rs76244727; rs62399042; rs246242; rs152075; rs6866701; rs10069990; rs4836470; rs7708378; rs6896490; rs13164684	ADAMTS19; ADAMTS19 - MINAR2; MINAR2; MINAR2 - NA	Waist circumference adjusted for body mass index; Hip circumference adjusted for BMI; Brain morphology (MOSTest); Cortical surface area; Height; Cortical surface area (MOSTest); Appendicular lean mass; Metabolite levels; Corneal curvature; Vertical cup-disc ratio (multi-trait analysis)
68	5:163657696:C:T	rs4623165	1.62369e-08	1	posterior OFC Complex	2	rs4623165;rs12518453	rs4623165	LSM1P2 - LINC02143	Vertex-wise sulcal depth
69	6:11747588:C:T	rs4713849	2.26363e-12	1	Area TE1 Middle	2	rs4713849;rs12204492	rs210894; rs10947543	ADTRP	Autism spectrum disorder; Subjective well-being
70	6:16722436:C:T	rs3828867	5.69047e-09	1	Parieto-Occipital Sulcus Area 1	2	rs3828867;rs76654064	NA	NA	NA
70	6:16758002:C:T	rs6915310	3.10718e-09	1	Area 47m	2	rs6915310;rs76654064	rs56374431; rs6924861; rs6915310	ATXN1	Fish- and plant-related diet; Aspartate aminotransferase levels; Male-pattern baldness; Neutrophil count
71	6:18505440:A:G	rs10949518	4.34555e-08	1	posterior OFC Complex	1	rs10949518	NA	NA	NA
72	6:23777853:G:T	rs77499730	4.16233e-10	1	Area posterior 24	1	rs77499730	rs12203328	NA - SPTLC1P2	Autism spectrum disorder
72	6:23921617:C:T	rs543532	5.84556e-09	1	PreCuneus Visual Area	1	rs543532	NA	NA	NA
73	6:26295926:A:G	rs9393698	6.19952e-22	2	Area 10v; Middle Insular Area	1	rs9393698	rs61747867; rs9393698; rs2393649	H2AC10P; H4C8 - H3C9P; H3C9P - BTN3A2	Autism spectrum disorder or schizophrenia; Schizophrenia; Hip circumference adjusted for BMI; White blood cell count
74	6:39536622:C:T	rs4714260	2.1124e-09	11	Area V3A; Area 8C; Area anterior 47r; Area IFJp; Polar 10p; Area 11l; Area 6 anterior; Anterior Ventral Insular Area; Area STSd posterior; Area STSv posterior; Lateral Belt Complex	1	rs4714260	rs4714259; rs4714260	KIF6	Cortical thickness; Vertex-wise cortical thickness
75	6:47315180:G:T	rs12198711	2.63507e-11	2	Primary Motor Cortex; Perirhinal Ectorhinal Cortex	1	rs12198711	NA	NA	NA
76	6:65351867:G:T	rs75183317	1.01867e-08	1	Hippocampus	1	rs75183317	NA	NA	NA
77	6:80004833:G:T	rs9350808	2.59293e-09	1	Area p32	1	rs9350808	NA	NA	NA
78	6:92009946:A:G	rs4707671	7.81886e-13	14	IntraParietal Sulcus Area 1; Medial Area 7P; Area 7PC; Medial IntraParietal Area; Area 9 Middle; Orbital Frontal Complex; Inferior 6-8 Transitional Area; Anterior Ventral Insular Area; Area PFt; Area PF opercular; Area PF Complex; Area V3CD; Lateral Belt Complex; Para-Insular Area	3	rs4707671;rs2144366;rs9345121	rs9345124; rs9345125; rs9351259; rs6923112; rs2207617; rs9353816; rs4706391; rs4706392	MAP3K7 - MIR4643; NA	Cortical surface area (MOSTest); Cortical surface area; Vertex-wise cortical surface area; Brain region volumes; Brain morphology (MOSTest); Brain shape (segment 1); Vertex-wise sulcal depth; Whole brain restricted directional diffusion (multivariate analysis); Cortical thickness; Whole brain restricted isotropic diffusion (multivariate analysis); Whole brain free water diffusion (multivariate an…
79	6:98565211:C:T	rs1487445	2.76432e-26	4	Dorsal Area 24d; Supplementary and Cingulate Eye Field; Area 1; Area STSd posterior	3	rs1487445;rs62422687;rs901628	rs9401593; rs1906252; rs1487441; rs9375188; rs754177720; rs1487445; rs10457441; rs968050; rs12202969; rs9372734; rs12206087; rs72934503; rs201168005; rs368928614; rs9320913; rs9375225; rs2388334	MIR2113 - EIF4EBP2P3; NA - EIF4EBP2P3; HLA-DRB5 - EIF4EBP2P3	Educational attainment (years of education); Household income (MTAG); Brain shape (segment 2); Schizophrenia vs Tourette's syndrome and other tic disorders (ordinary least squares (OLS)); Alzheimer's disease or educational attainment (pleiotropy); Cognitive performance (MTAG); Word reading; Refractive error; Tourette syndrome; Intelligence; Household income; Regular attendance at a pub or social …
79	6:98765700:A:T	rs67491109	6.1559e-11	2	Area V3A; ParaHippocampal Area 1	1	rs67491109	NA	NA	NA
80	6:126083658:A:G	rs10457469	4.94376e-14	15	Area 6m anterior; Area 10r; Area 13l; RetroInsular Cortex; Area PFcm; Posterior Insular Area 2; Area PFt; Entorhinal Cortex; ProStriate Area; Area TG dorsal; Area PF opercular; Area 25; Area Frontal Opercular 5; Area posterior 10p; Area TG Ventral	1	rs10457469	rs1268083; rs2008027; rs7758115; rs3966775; rs980014; rs3757217; rs7764016; rs1811852; rs7753038; rs10457469; rs9385383; rs13209968; rs1159974; rs9388451; rs1977141; rs3734634; rs9398791	LINC02523 - HEY2; HEY2; HEY2 - NCOA7; NCOA7	Migraine; Type 2 diabetes; Height; Appendicular lean mass; Whole brain free water diffusion (multivariate analysis); Cortical surface area (MOSTest); Body mass index; Cortical surface area; Brain morphology (MOSTest); Weight; Brain shape (segment 1); TPE interval (resting); Adult body size; Electrocardiogram morphology (amplitude at temporal datapoints); JT interval; QT interval; Subcortical volu…
81	6:126792095:A:G	rs11759026	2.02161e-20	20	Primary Visual Cortex; Second Visual Area; Primary Motor Cortex; Frontal Eye Fields; Area 6m anterior; Area p32 prime; Area a24; Area 8BM; Area 8Av; Area 8C; Area posterior 9-46v; Area anterior 9-46v; Area 13l; Area 47s; Inferior 6-8 Transitional Area; Area PFt; Anterior IntraParietal Area; posterior OFC Complex; Area posterior 47r; Area anterior 32 prime	2	rs11759026;rs1490384	rs11759026; rs58321169; rs4273712; rs853974	CENPW - MIR588; MIR588 - RNU6-200P; YAP1P3 - PRELID1P1; RPS4XP9 - RSPO3	Type 2 diabetes; Brain region volumes; Cortical surface area (global PC1); Cortical surface area; Intracranial volume; Neuroticism; Neurociticism; Cortical volume; Educational attainment (years of education); Lung function (FVC); aparc-pial lh area lateralorbitofrontal; aparc-DKTatlas lh volume caudalanteriorcingulate; Medication use (drugs used in diabetes); Brain morphology (min-P); Cortical su…
81	6:126938446:C:T	rs4427021	2.10874e-09	11	Primary Visual Cortex; Second Visual Area; Area anterior 9-46v; Area 11l; Orbital Frontal Complex; Area 6 anterior; Anterior Agranular Insula Complex; Area PFt; ParaHippocampal Area 3; Area TE1 anterior; posterior OFC Complex	2	rs4427021;rs1490384	rs72971190; rs9401907; rs9375476	RPS4XP9 - RSPO3	Total cerebellar volume (excluding Crus I vermis); Cortical surface area; Cortical volume; IDP T1 FAST ROIs R occ pole; Appendicular lean mass; Diastolic blood pressure
81	6:127176330:C:T	rs77598707	1.16499e-11	13	Primary Visual Cortex; Second Visual Area; Lateral Area 7P; Area 33 prime; Area 13l; Area 6 anterior; Middle Insular Area; Area PFt; Anterior IntraParietal Area; Hippocampus; Area PFm Complex; posterior OFC Complex; Area anterior 32 prime	1	rs77598707	rs75343521; rs139214174; rs74580701; rs79636188; rs77598707; rs77636716	CENPW - MIR588; PRELID1P1 - RPS4XP9; RPS4XP9 - RSPO3	Brain region volumes; aparc-Desikan lh area pericalcarine; aparc-pial rh area lateraloccipital; IDP T1 FAST ROIs R intracalc cortex; aparc-DKTatlas lh area pericalcarine; aparc-Desikan lh volume pericalcarine; aparc-DKTatlas lh volume pericalcarine; Cortical surface area (visual PC2); BA-exvivo lh area V1; IDP T1 FAST ROIs L intracalc cortex; Cortical surface area; aparc-Desikan rh volume lingual…
82	6:138866268:C:T	rs9376354	2.1114e-09	11	Primary Visual Cortex; Area V3A; Parieto-Occipital Sulcus Area 2; Area ventral 23 a+b; Area p32 prime; Area 47s; Area Lateral IntraParietal dorsal; Area OP2-3/VS; ParaHippocampal Area 1; Dorsal Transitional Visual Area; Area PGp	1	rs9376354	rs9376354; rs9399245	NHSL1	Brain morphology (MOSTest); Cortical surface area; Brain shape (segment 3); Vertex-wise sulcal depth; Cortical thickness; Whole brain restricted isotropic diffusion (multivariate analysis); Whole brain restricted directional diffusion (multivariate analysis); Whole brain free water diffusion (multivariate analysis); Vertex-wise cortical thickness; Vertex-wise cortical surface area; Brain morpholo…
83	6:142789158:C:T	rs9389994	4.055e-08	1	Area 47s	1	rs9389994	rs1418201; rs1891308; rs972982; rs6909857; rs1040525; rs4896582; rs6937121; rs6570508; rs2294764; rs6929442; rs3817928; rs3748069; rs4637667; rs7763064	ADGRG6; ADGRG6 - NA	Hip circumference adjusted for BMI; Height; Hemoglobin; Waist circumference adjusted for body mass index; Waist circumference adjusted for BMI (joint analysis main effects and physical activity interaction); Waist circumference adjusted for BMI in active individuals; Waist circumference adjusted for BMI in inactive individuals; Hematocrit; Weight; Lung function (FEV1/FVC); Pulmonary function (smo…
84	7:3609495:A:G	rs17751535	4.23252e-11	1	Area 31p ventral	1	rs17751535	NA	NA	NA
85	7:18438521:A:G	rs150833979	1.71618e-09	1	Medial IntraParietal Area	1	rs150833979	NA	NA	NA
86	7:19619643:A:T	rs7805790	6.77433e-26	24	Third Visual Area; Fusiform Face Complex; Area Lateral Occipital 2; Posterior InferoTemporal complex; Superior Temporal Visual Area; Parieto-Occipital Sulcus Area 1; Area ventral 23 a+b; Area 31p ventral; Area 47m; Area 10d; Area 11l; Area 13l; Orbital Frontal Complex; Entorhinal Cortex; PreSubiculum; ProStriate Area; Area PFm Complex; VentroMedial Visual Area 3; ParaHippocampal Area 2; Area 31pd…	2	rs7805790;rs10225031	rs12534570; rs12700058; rs12700059; rs17354370; rs11767221; rs6966112; rs10241336; rs10230207; rs2192476; rs12538102; rs10242068; rs7782309; rs7805790; rs10278512; rs4721802; rs4518562; rs7806003	NA; FERD3L - POLR1F	Vertical cup-disc ratio (multi-trait analysis); Heel bone mineral density; Brain morphology (min-P); Cortical surface area (min-P); Plasma homocysteine levels; Brain morphology (MOSTest); Whole brain restricted isotropic diffusion (multivariate analysis); Height; aseg global volume CC-Anterior; Intracranial aneurysm; Cortical surface area (MOSTest); Vertex-wise sulcal depth; Cortical surface area…
87	7:24527654:A:T	rs10231068	1.40777e-08	1	Area anterior 47r	1	rs10231068	rs6461809	NA - RNU6-1103P	Autism spectrum disorder (MTAG)
88	7:71621983:C:T	rs17352127	1.90211e-11	1	VentroMedial Visual Area 2	1	rs17352127	NA	NA	NA
89	7:96199112:C:T	rs11773448	2.04685e-20	20	PeriSylvian Language Area; Area 3a; Dorsal area 6; Area 8C; Area 45; Area IFJa; Area IFJp; Area IFSp; Area IFSa; Area posterior 9-46v; Area 43; Anterior IntraParietal Area; Area TE1 anterior; Area TF; Area TemporoParietoOcci pital Junction 2; Area PF opercular; Area PF Complex; posterior OFC Complex; Area Frontal Opercular 5; Area posterior 47r	3	rs11773448;rs10240174;rs10250692	rs62470051; rs4296976; rs6465524; rs6964260; rs67055449; rs12704861; rs10278627; rs6951355; rs149384260; rs201650162; rs13235131; rs7790840; rs4278101; rs34898775; rs7788173; rs34999158; rs2272224	SEM1	Sib-shared facial trait 906; Facial segment 54; 3D morphology of the lower chin; Facial morphology (segment 54); aparc-Desikan lh area parstriangularis; IDP T1 FAST ROIs R front operc cortex; Vertex-wise sulcal depth; Cortical volume; Vertex-wise cortical surface area; Cortical surface area; Brain shape (segment 2); BA-exvivo lh area BA45; Brain morphology (MOSTest); aparc-DKTatlas lh area parstr…
90	7:105050187:C:G	rs13310815	3.78527e-19	3	Primary Motor Cortex; Area 1; Area anterior 32 prime	3	rs13310815;rs2074753;rs35851667	rs13310815	SRPK2 - PUS7	Attention deficit hyperactivity disorder or autism spectrum disorder or intelligence (pleiotropy)
91	7:110049463:A:G	rs211824	5.62451e-16	1	Area PHT	4	rs211824;rs12705676;rs11982765;rs66972135	rs4730430	NA	Autism spectrum disorder, attention deficit-hyperactivity disorder, bipolar disorder, major depressive disorder, and schizophrenia (combined)
92	7:115028330:A:C	rs35308390	5.61338e-09	1	Area 33 prime	1	rs35308390	NA	NA	NA
93	8:8968000:C:T	rs11989996	1.14569e-11	2	Third Visual Area; Area p32 prime	4	rs11989996;rs10094270;rs1900102;rs10081437	NA	NA	NA
93	8:9089809:A:G	rs330058	1.13505e-25	5	Third Visual Area; Area 43; Auditory 5 Complex; Area STSd anterior; Area PGp	21	rs330058;rs6601414;rs2980512;rs2976843;rs2976875;rs4841029;rs678250;rs10094270;rs13265731;rs907180;rs427370;rs6986546;rs13259143;rs35694744;rs1900102;rs10081437;rs11249905;rs1968853;rs2010390;rs2929469;rs2929285	rs453301; rs393155; rs2929308; rs2929452; rs2929451; rs330048; rs330050; rs330054; rs330058	PPP1R3B - NA; PPP1R3B - RNU6-1151P	Joint mobility (Beighton score); Diastolic blood pressure x alcohol consumption interaction (2df test); Systolic blood pressure x alcohol consumption interaction (2df test); Neuroticism; General factor of neuroticism; Self-reported math ability (MTAG); Free cholesterol to total lipids ratio in small LDL; Heel bone mineral density; Diastolic blood pressure; A body shape index; Waist circumference …
93	8:10250849:C:T	rs28507213	1.0072e-22	3	Auditory 5 Complex; Area STSd anterior; Area TE1 anterior	16	rs28507213;rs6601455;rs6992818;rs35602868;rs9969657;rs7014633;rs34653170;rs2033368;rs11776965;rs6984171;rs7016385;rs34959618;rs9657519;rs10156356;rs2060459;rs6601414	rs2975648; rs6982308; rs9329221; rs10283145; rs6601450; rs6601451; rs4610752; rs7831971; rs13252982; rs11777976; rs73197281; rs7831557; rs3750310; rs3750311; rs7005363	MSRA	Triglycerides to total lipids ratio in small VLDL; Phospholipids to total lipids ratio in small VLDL; Cholesteryl esters to total lipids ratio in small VLDL; Free cholesterol to total lipids ratio in medium VLDL; Phospholipids to total lipids ratio in medium VLDL; Cholesterol to total lipids ratio in small VLDL; Free cholesterol to total lipids ratio in small VLDL; Triglyceride levels; Neuroticis…
93	8:10671984:C:T	rs7834323	4.7327e-08	1	Area 47s	6	rs7834323;rs34653170;rs2033368;rs11776965;rs6984171;rs57211637	NA	NA	NA
93	8:11433780:C:T	rs2409797	2.73957e-25	5	Third Visual Area; Anterior Agranular Insula Complex; Auditory 5 Complex; Area STSd anterior; Area TE1 anterior	23	rs2409797;rs4841572;rs11250157;rs8191604;rs2645425;rs35602868;rs9969657;rs7014633;rs57211637;rs34653170;rs2033368;rs11776965;rs6984171;rs7016385;rs34959618;rs9657519;rs10156356;rs2060459;rs10098597;rs2409764;rs13264212;rs936546;rs9650624	rs10481454; rs2572417; rs2572397; rs2251473; rs2572398; rs3808502; rs13255193; rs11775149; rs756038; rs1531576; rs1600252; rs1382568; rs12155745; rs2618451; rs2248699; rs1478898; rs2248325; rs2467520; rs2409797; rs2898290; rs7464263; rs2127127; rs10108511; rs2409799; rs4841567; rs13270267; rs55896564; rs7823651; rs2244894; rs11995206; rs35373084; rs13278965; rs13280442; rs11998678	LINC00529, LINC00529; MTMR9; FAM167A; FAM167A - BLK; BLK; LINC00208; LINC00208 - GATA4; OR7E161P - DEFB136	Appendicular lean mass; Free cholesterol to total lipids ratio in very large VLDL; Total cerebellar volume (excluding Crus I vermis); Cholesterol to total lipids ratio in very small VLDL; Cholesteryl esters to total lipids ratio in very small VLDL; Phospholipids to total lipids ratio in medium VLDL; Essential hypertension (time to event); Triglycerides to total lipids ratio in very small VLDL; Ch…
94	8:53406893:A:G	rs2582603	4.30392e-08	1	Anterior IntraParietal Area	1	rs2582603	NA	NA	NA
95	8:82780523:A:G	rs1597753	6.37283e-13	1	Area a24	1	rs1597753	NA	NA	NA
96	8:87776287:G:T	rs1982564	2.27792e-11	2	Area 6 anterior; Area posterior 10p	1	rs1982564	rs4320563; rs1982564	CNGB3 - MIR30B; CNGB3 - NA	Educational attainment (years of education); Educational attainment (MTAG)
97	8:93213010:A:G	rs2046395	1.63279e-10	11	Medial Superior Temporal Area; Anterior 24 prime; Area 8BM; PreSubiculum; Hippocampus; ParaHippocampal Area 1; Area TG dorsal; Area TE2 anterior; Area PHT; ParaHippocampal Area 2; Para-Insular Area	1	rs2046395	rs1552313; rs1444498; rs1444496	RUNX1T1 - FLJ46284	Brain morphology (MOSTest); Sphingomyelin (d18:2/21:0, d16:2/23:0) levels in elite athletes; Sphingomyelin (d18:1/19:0, d19:1/18:0) levels in elite athletes; Cortical thickness; Vertex-wise cortical thickness; Vertex-wise sulcal depth; Brain shape (segment 1)
98	8:94414123:C:T	rs7015890	1.58794e-08	1	Anterior IntraParietal Area	1	rs7015890	NA	NA	NA
99	8:130135055:A:G	rs10093150	3.11599e-08	1	Area ventral 23 a+b	1	rs10093150	NA	NA	NA
100	8:131464361:C:T	rs80047590	1.00783e-08	1	Area V4t	2	rs80047590;rs10110094	NA	NA	NA
101	9:1042166:G:T	rs2279988	3.26822e-08	1	Inferior 6-8 Transitional Area	1	rs2279988	NA	NA	NA
102	9:2185241:C:T	rs7875117	1.22172e-10	1	Area 47m	1	rs7875117	NA	NA	NA
103	9:31030917:C:T	rs17720922	4.01855e-08	1	Area IFJp	1	rs17720922	rs17720922	HSPA8P17 - NA	Body mass index
104	9:74120476:C:T	rs1891295	4.51511e-11	2	VentroMedial Visual Area 3; ParaHippocampal Area 2	1	rs1891295	NA	NA	NA
105	9:75775116:C:T	rs17574438	2.75379e-08	1	Area 8B Lateral	1	rs17574438	NA	NA	NA
105	9:76088753:G:T	rs10746922	2.27647e-21	4	Primary Motor Cortex; Primary Sensory Cortex; Area 7m; Entorhinal Cortex	3	rs10746922;rs169396;rs275528	NA	NA	NA
106	9:98260514:A:G	rs28457763	2.12889e-09	10	Primary Visual Cortex; Fourth Visual Area; Area 5L; Medial Area 7A; Area 9 Middle; Area 10d; PreSubiculum; Area TE1 posterior; Dorsal Transitional Visual Area; Area PFm Complex	2	rs28457763;rs10512249	rs10512248; rs28457763; rs28591501	PTCH1	Height; Nonsyndromic cleft lip with cleft palate; Brain morphology (MOSTest); Subcortical volume (MOSTest); Waist circumference adjusted for body mass index; Whole brain restricted isotropic diffusion (multivariate analysis); Cortical surface area; Attention deficit hyperactivity disorder or autism spectrum disorder or intelligence (pleiotropy); Vertex-wise cortical surface area; Cortical surface…
107	9:101645590:A:T	rs7851057	2.11455e-09	11	Primary Auditory Cortex; Parieto-Occipital Sulcus Area 1; Area 6m anterior; PreSubiculum; ParaHippocampal Area 3; Area PH; Area IntraParietal 0; Area PGs; VentroMedial Visual Area 1; Area TG Ventral; Area posterior 24	1	rs7851057	rs911934; rs7023465; rs7851057	GALNT12 - NME2P3	Left‚Äìright brain asymmetry; Brain morphology (MOSTest); Cortical surface area (MOSTest); IDP T1 FAST ROIs R sup temp gyrus ant; Brain shape (segment 1); Vertex-wise sulcal depth; Cortical thickness; Whole brain restricted isotropic diffusion (multivariate analysis); Whole brain free water diffusion (multivariate analysis); Cortical surface area; Vertex-wise cortical thickness; Vertex-wise corti…
108	9:108620024:C:T	rs1986735	1.27459e-13	1	Area PGp	1	rs1986735	NA	NA	NA
109	9:119254872:C:T	rs13296745	1.6885e-14	2	Area 13l; Dorsal Transitional Visual Area	2	rs13296745;rs7030607	rs10983193; rs13298297; rs55957960; rs10983238; rs17292540	ASTN2; ASTN2-AS1, ASTN2	Educational attainment; Glomerular filtration rate (creatinine); Waist-to-hip ratio adjusted for BMI; Waist-hip index; Attention deficit hyperactivity disorder
110	9:124730939:A:G	rs111739426	1.163e-08	1	Area 33 prime	1	rs111739426	NA	NA	NA
111	10:18542025:A:T	rs7902194	8.83483e-15	1	Area PF Complex	1	rs7902194	rs1277731	CACNB2	Response to antiepileptic drugs in genetic generalized epilepsy
112	10:20092450:A:C	rs16919366	4.99044e-08	1	Area 47l (47 lateral)	1	rs16919366	NA	NA	NA
113	10:33491186:C:T	rs2474720	2.12907e-09	10	IntraParietal Sulcus Area 1; Area 7PC; Area 1; Area PFcm; Middle Insular Area; ParaHippocampal Area 1; Area STSd anterior; Area PFm Complex; Area PGs; Area STSv anterior	1	rs2474720	rs2247015; rs1555319; rs2474720	NRP1	Blood protein levels; Cortical surface area; Serum levels of protein NRP1; Brain morphology (MOSTest); Biological sex
114	10:82680504:C:G	rs7097847	6.85662e-11	2	Medial Superior Temporal Area; Area OP1/SII	1	rs7097847	rs1484170	NA - WARS2P1	Cardiac hypertrophy
115	10:105236787:A:C	rs2860194	4.17464e-11	2	PreSubiculum; Lateral Belt Complex	2	rs2860194;rs2986017	NA	NA	NA
116	10:118696266:A:T	rs4751614	7.82945e-13	13	Primary Sensory Cortex; Parieto-Occipital Sulcus Area 1; Lateral Area 7A; Area 3a; Area 8Ad; Area 8C; Posterior Insular Area 2; Middle Insular Area; Frontal OPercular Area 3; Perirhinal Ectorhinal Cortex; Area TemporoParietoOcci pital Junction 1; Area FST; Insular Granular Complex	3	rs4751614;rs4752015;rs3781566	rs2257791; rs2531685; rs10510025; rs740600; rs10886017; rs4638225; rs4752018; rs719012; rs11598817; rs4751614; rs1905544; rs7902527; rs1122688; rs11593277; rs10886021; rs12769006; rs10787738; rs10749233	ENO4, SHTN1; SHTN1, ENO4; SHTN1	Brain region volumes; Brain shape (segment 1); Brain morphology (MOSTest); Body mass index; Cortical surface area (MOSTest); Cortical thickness; Vertex-wise cortical thickness; Vertex-wise sulcal depth; Smoking initiation (ever regular vs never regular) (MTAG); Smoking initiation (ever regular vs never regular); Risk-taking behavior (multivariate analysis); Whole brain restricted isotropic diffus…
117	10:126424823:A:G	rs4962692	1.63786e-10	12	Area Lateral Occipital 1; Medial Area 7P; Parieto-Occipital Sulcus Area 1; Area 23d; Area dorsal 23 a+b; PreSubiculum; Dorsal Transitional Visual Area; Area IntraParietal 2; Area IntraParietal 0; Area V3CD; Area 31pd; Area Posterior Insular 1	1	rs4962692	rs11245344; rs4962691; rs4962692; rs11245347; rs10901814; rs2280450; rs4962694; rs965484; rs2363340; rs12218394; rs11245366; rs61872090; rs12764880; rs10901823; rs2303611; rs11245388	FAM53B; FAM53B - EEF1AKMT2; EEF1AKMT2; EEF1AKMT2 - ABRAXAS2; ABRAXAS2; ABRAXAS2 - NPM1P31	HippSubfield lh volume CA4-head; Estimated glomerular filtration rate; Estimated glomerular filtration rate (creatinine); Brain region volumes; Cortical thickness (MOSTest); Educational attainment; Brain morphology (MOSTest); Subcortical volume (MOSTest); Brain morphology (min-P); Cortical thickness (min-P); Subcortical volume (min-P); Cortical thickness; HippSubfield lh volume CA3-head; Whole br…
118	10:132898044:A:G	rs111315545	1.46901e-08	1	Second Visual Area	1	rs111315545	NA	NA	NA
119	11:29394344:C:T	rs10835516	2.87647e-08	1	Area STSv posterior	1	rs10835516	NA	NA	NA
120	11:110962880:A:G	rs167684	2.09973e-09	11	Area 47l (47 lateral); RetroInsular Cortex; Area PFcm; Middle Insular Area; Entorhinal Cortex; PreSubiculum; ProStriate Area; Area TE1 posterior; VentroMedial Visual Area 3; Area Frontal Opercular 5; Area posterior 10p	1	rs167684	rs321403; rs321404; rs321406; rs11213729; rs7123402; rs574760; rs167684	RNA5SP350 - LINC02550; LINC02550	Cortical volume; Brain region volumes; Whole brain restricted isotropic diffusion (multivariate analysis); Whole brain free water diffusion (multivariate analysis); Brain morphology (MOSTest); Subcortical volume (MOSTest); Whole brain restricted directional diffusion (multivariate analysis); Cortical surface area; Vertex-wise sulcal depth; Brain morphology (min-P); Subcortical volume (min-P); apa…
121	11:128946887:C:T	rs671154	2.36555e-15	2	Area PF opercular; Area 25	1	rs671154	NA	NA	NA
122	11:131740572:A:C	rs478324	4.35413e-08	1	Area TE1 anterior	2	rs478324;rs11222836	NA	NA	NA
122	11:131784282:C:T	rs554123	1.61984e-10	12	Parieto-Occipital Sulcus Area 2; Seventh Visual Area; IntraParietal Sulcus Area 1; Fusiform Face Complex; Middle Temporal Area; PreCuneus Visual Area; Area 31p ventral; Lateral Area 7A; Medial Area 7A; Area Lateral IntraParietal ventral; Ventral IntraParietal Complex; Area IntraParietal 0	2	rs554123;rs11222836	NA	NA	NA
123	12:5906139:A:G	rs3782652	2.11217e-09	11	Primary Visual Cortex; Third Visual Area; Primary Sensory Cortex; Area 5L; Area 1; Dorsal area 6; Area OP2-3/VS; Anterior IntraParietal Area; Area V3CD; Insular Granular Complex; Lateral Belt Complex	1	rs3782652	rs3782652; rs3782655; rs3782656; rs2277403; rs7311862	ANO2	Brain region volumes; Brain morphology (MOSTest); Vertex-wise cortical surface area; Whole brain restricted directional diffusion (multivariate analysis); Cortical thickness; Vertex-wise cortical thickness; Brain shape (segment 1); Whole brain free water diffusion (multivariate analysis); Vertex-wise sulcal depth; Whole brain restricted isotropic diffusion (multivariate analysis); Cortical surfac…
124	12:28822828:A:G	rs7955542	2.88184e-11	2	Area anterior 10p; Entorhinal Cortex	1	rs7955542	NA	NA	NA
125	12:49245024:A:G	rs2453482	6.29551e-11	2	Ventral Area 6; Anterior Agranular Insula Complex	1	rs2453482	rs1057908	DDX23	Educational attainment
126	12:54946137:A:G	rs139476284	1.32296e-08	1	Area posterior 47r	1	rs139476284	NA	NA	NA
127	12:58301211:A:G	rs4553410	6.7616e-11	2	Third Visual Area; Area ventral 23 a+b	1	rs4553410	NA	NA	NA
128	12:65795603:C:T	rs10878271	2.87341e-15	16	RetroSplenial Complex; Medial Area 7P; Area Posterior 24 prime; Area 8BM; Area 10v; PreSubiculum; Hippocampus; Area STSd posterior; Area TF; Area TemporoParietoOcci pital Junction 1; Area PGi; Area PGs; Area Lateral Occipital 3; Area 31pd; Area 31a; posterior OFC Complex	2	rs10878271;rs61921502	rs12229918; rs10784447; rs12810744; rs10506525; rs12368809; rs10878269; rs10878271; rs2336713; rs2336714; rs1389799	MSRB3	Primary tooth development (number of teeth); Primary tooth development (time to first tooth eruption); Brain rsFMRI measurement (functional connectivity) (Net_Edge_ICA6); Brain region volumes; Waist-hip ratio; Cortical thickness (MOSTest); Vertex-wise cortical surface area; Snoring; Brain morphology (MOSTest); Cortical surface area (MOSTest); Cortical surface area; Cortical volume; Cortical surfa…
128	12:65905126:C:T	rs79487293	7.80783e-13	14	Second Visual Area; Parieto-Occipital Sulcus Area 1; Area Posterior 24 prime; Area dorsal 32; Area 9 Middle; Area 13l; PreSubiculum; Hippocampus; ParaHippocampal Area 3; Area STSd posterior; Area TG dorsal; VentroMedial Visual Area 1; ParaHippocampal Area 2; Area posterior 47r	3	rs79487293;rs17178006;rs61921502	rs79487293	MSRB3 - LINC02454	Brain region volumes; Cortical surface area; Lung function (FVC); Whole brain restricted isotropic diffusion (multivariate analysis); Whole brain free water diffusion (multivariate analysis); Whole brain restricted directional diffusion (multivariate analysis); Vertex-wise sulcal depth; Cortical thickness; Vertex-wise cortical thickness
129	12:68886663:C:T	rs11177255	2.79629e-08	1	Area 47l (47 lateral)	1	rs11177255	NA	NA	NA
130	12:80019427:C:T	rs4842267	1.16823e-11	13	Area 55b; Superior Frontal Language Area; Supplementary and Cingulate Eye Field; Area 6m anterior; Dorsal area 6; Ventral Area 6; Area 9 Posterior; Area IFSa; Frontal OPercular Area 3; Area TE1 anterior; Area TE1 posterior; Area TF; Area posterior 24	2	rs4842267;rs1245770	rs11614730; rs4479056; rs4842266; rs4842316; rs4842267; rs12424773; rs12424774; rs4842318	SYT1 - NOP56P3; PAWR	Cortical thickness (MOSTest); Pulse pressure; Monocyte count; White blood cell count; Peripheral artery disease; Cortical surface area; Brain morphology (MOSTest); Cortical surface area (MOSTest); Whole brain restricted isotropic diffusion (multivariate analysis); Vertex-wise sulcal depth; Cortical thickness; Vertex-wise cortical surface area; Vertex-wise cortical thickness; Neutrophil count; Sys…
131	12:81163184:C:T	rs74645896	4.01332e-08	1	Area 31a	1	rs74645896	NA	NA	NA
132	12:106476805:C:T	rs12146713	2.00689e-20	20	PreCuneus Visual Area; Area 7m; Parieto-Occipital Sulcus Area 1; Area 5m; Supplementary and Cingulate Eye Field; Area 10d; Polar 10p; Orbital Frontal Complex; Area OP4/PV; Area 52; Posterior Insular Area 2; Middle Insular Area; Hippocampus; ProStriate Area; Perirhinal Ectorhinal Cortex; Area PF opercular; Area 25; Area s32; Area Frontal Opercular 5; Area posterior 47r	1	rs12146713	rs12146713; rs1978730	NUAK1	Brain region volumes; White matter microstructure (axial diusivities); White matter microstructure (mean diusivities); White matter microstructure (radial diusivities); Brain morphology (MOSTest); Subcortical volume (MOSTest); Brain morphology (min-P); Cortical surface area (MOSTest); Lateral ventricular volume in normal aging; White matter microstructure (mode of anisotropy); White matter micros…
133	13:59024147:C:T	rs77356736	1.57152e-08	1	Area 5m	1	rs77356736	NA	NA	NA
134	13:74518030:A:G	rs10219943	8.34886e-14	3	Area IFSp; Area 43; Area Frontal Opercular 5	1	rs10219943	NA	NA	NA
135	13:78920011:C:T	rs2243638	2.18047e-14	1	Insular Granular Complex	1	rs2243638	NA	NA	NA
136	13:114203603:A:G	rs2259481	4.54072e-08	1	Dorsal area 6	1	rs2259481	NA	NA	NA
137	14:29524041:C:T	rs17638843	1.67728e-13	1	Area Posterior Insular 1	1	rs17638843	rs140802584	LINC02326, LINC02327	Attention deficit hyperactivity disorder or autism spectrum disorder or intelligence (pleiotropy)
138	14:33409812:C:T	rs36063234	5.44922e-16	1	Primary Sensory Cortex	1	rs36063234	rs36063234	NPAS3	Anorexia nervosa, attention-deficit/hyperactivity disorder, autism spectrum disorder, bipolar disorder, major depression, obsessive-compulsive disorder, schizophrenia, or Tourette syndrome (pleiotropy)
139	14:57946018:C:T	rs1152524	2.46354e-14	3	Area PFm Complex; Insular Granular Complex; Area TE1 Middle	1	rs1152524	NA	NA	NA
140	14:59074136:A:C	rs160459	2.59282e-27	25	Second Visual Area; Primary Auditory Cortex; Superior Temporal Visual Area; Medial Area 7P; Ventral IntraParietal Complex; Medial IntraParietal Area; Area 45; Area IFJp; Area 13l; Area OP4/PV; Area 52; PreSubiculum; Hippocampus; ProStriate Area; Perirhinal Ectorhinal Cortex; ParaHippocampal Area 3; Area STSd anterior; Area STSd posterior; Area TG dorsal; Area TE2 anterior; Area PF opercular; Para…	2	rs160459;rs10145711	rs170239; rs221326; rs149142; rs10782438; rs186347; rs160459; rs2348215 x rs160459; rs160458; rs191103	RPL9P5 - DACT1; No mapped genes x RPL9P5 - DACT1	Cortical surface area; Cortical thickness (MOSTest); Cortical thickness; aparc-a2009s rh thickness G-temporal-middle; Cortical volume; Language functional connectivity; Brain morphology (MOSTest); Brain morphology (min-P); Cortical surface area (MOSTest); Total PHF-tau (SNP x SNP interaction); Cortical surface area (min-P); Hippocampal subfield CA1 volume (corrected for total hippocampal volume);…
141	14:59628609:C:T	rs74826997	3.43764e-30	26	Primary Visual Cortex; Sixth Visual Area; Second Visual Area; Third Visual Area; Fourth Visual Area; RetroSplenial Complex; Area Lateral Occipital 1; PreCuneus Visual Area; Area 7m; Parieto-Occipital Sulcus Area 1; Area 31p ventral; Lateral Area 7P; Area 6mp; Area OP2-3/VS; Area TA2; Area PFt; ProStriate Area; Perirhinal Ectorhinal Cortex; Area TE2 anterior; Area PFm Complex; Area PGs; Area V6A; …	9	rs74826997;rs893516;rs1252992;rs2099637;rs61984521;rs77381622;rs17833704;rs4258526;rs11158250	rs117461235; rs17833752; rs4901904; rs73313052; rs2164950; rs74826997; rs76341705; rs201816193; rs79814107; rs113269922; rs56115079; rs78349529; rs4901906; rs79360654; rs143720575; rs75255901	LINC01500; LINC01500 - DAAM1; DAAM1	Cortical thickness; aparc-a2009s rh volume G-precuneus; aparc-a2009s rh volume S-postcentral; aparc-pial rh area precuneus; aparc-DKTatlas rh volume precuneus; aparc-Desikan rh volume precuneus; Cortical thickness (min-P); Brain region volumes; Cortical surface area (visual PC2); Cortical surface area; Cortical volume; aparc-a2009s rh area G-cingul-Post-ventral; aparc-a2009s rh area G-cuneus; apa…
142	14:76854602:C:T	rs60006407	3.83705e-08	1	Area 46	1	rs60006407	NA	NA	NA
143	14:94838142:G:T	rs112635299	1.78032e-08	1	Area TG dorsal	1	rs112635299	rs112635299	SERPINA2 - SERPINA1	Post bronchodilator FEV1; Autism spectrum disorder; High light scatter reticulocyte count; Post bronchodilator FEV1/FVC ratio; Coronary artery disease; Blood protein levels; Myocardial infarction; High light scatter reticulocyte percentage of red cells; Total testosterone levels; Bioavailable testosterone levels; Alcohol consumption; C-reactive protein levels; Sex hormone-binding globulin levels;…
144	14:100378941:A:G	rs12436192	1.15321e-11	10	RetroSplenial Complex; Ventral Area 6; Area OP4/PV; Posterior Insular Area 2; Middle Insular Area; Anterior Agranular Insula Complex; Frontal OPercular Area 3; Entorhinal Cortex; Area PGs; posterior OFC Complex	2	rs12436192;rs10150279	rs3783324; rs746698; rs10131519; rs1998385; rs28811568; rs3783327; rs113953439	EML1	aparc-DKTatlas rh area insula; Brain shape (segment 5); Brain morphology (MOSTest); Cortical thickness (MOSTest); Vertex-wise cortical thickness; Coronary artery disease; High density lipoprotein cholesterol levels; Cortical thickness; Whole brain free water diffusion (multivariate analysis); Whole brain restricted directional diffusion (multivariate analysis)
145	15:39097573:A:G	rs28641813	1.18129e-11	13	Primary Motor Cortex; Primary Sensory Cortex; Premotor Eye Field; IntraParietal Sulcus Area 1; PeriSylvian Language Area; Superior Temporal Visual Area; Dorsal area 6; Area 8BM; Anterior IntraParietal Area; Area IntraParietal 2; Area PF Complex; VentroMedial Visual Area 2; Lateral Belt Complex	1	rs28641813	rs62007693; rs28702389; rs62007729	LINC02694	Cortical thickness (MOSTest); aparc-a2009s rh area G-precentral; aparc-Desikan rh area precentral
145	15:39372060:C:T	rs12372998	4.90866e-14	15	Premotor Eye Field; Area V3A; PreCuneus Visual Area; Area 1; Ventral Area 6; Area Posterior 24 prime; RetroInsular Cortex; Area PFcm; ProStriate Area; Area TE1 posterior; Area TemporoParietoOcci pital Junction 3; Area PGp; Area PFm Complex; Area 31a; Para-Insular Area	2	rs12372998;rs7182405	rs990579; rs56111333; rs1841440	LINC02694	Lung function (FVC); IDP dMRI TBSS OD Tapetum R; Brain shape (segment 1)
145	15:39576560:A:C	rs746265	2.10074e-09	11	Primary Sensory Cortex; Area 3a; Area 6mp; Ventral Area 6; Area 47l (47 lateral); Area 43; Area OP4/PV; Frontal OPercular Area 3; Frontal OPercular Area 2; Area PFt; Area PF Complex	6	rs746265;rs12907993;rs4328411;rs17621729;rs72722978;rs77470370	rs12595668; rs746265; rs11631253; rs62002282	C15orf54	PR interval; Brain region volumes; Cortical surface area; Cortical thickness
145	15:39623847:C:G	rs10851383	1.60367e-16	17	Primary Sensory Cortex; Area 55b; Area 5m ventral; Area 7PC; Area 3a; Ventral Area 6; Area IFJa; Inferior 6-8 Transitional Area; Area 43; Area OP4/PV; Frontal OPercular Area 3; Frontal OPercular Area 2; Area PFt; Anterior IntraParietal Area; Area PF opercular; Area PF Complex; Insular Granular Complex	6	rs10851383;rs17621729;rs72722978;rs16968876;rs12907993;rs4328411	rs10851383; rs11070185; rs10851385	C15orf54	Brain region volumes; Cortical surface area; Cortical thickness
145	15:39633904:A:G	rs2033939	3.12703e-50	40	Primary Motor Cortex; Primary Sensory Cortex; Frontal Eye Fields; Premotor Eye Field; Area 55b; Superior Frontal Language Area; Area 23d; Area 31p ventral; Area 5m; Area 5m ventral; Area 5L; Lateral Area 7A; Area 7PC; Area 3a; Dorsal area 6; Area 6mp; Ventral Area 6; Area 33 prime; Area 44; Area 45; Area 47l (47 lateral); Area IFJa; Area Lateral IntraParietal dorsal; Inferior 6-8 Transitional Are…	9	rs2033939;rs16968876;rs10520129;rs978740;rs1837636;rs77470370;rs4328411;rs17621729;rs72722978	rs11639391; rs71471500; rs7182018; rs2033939; rs1080066; rs1440802; rs17694988; rs4924345; rs4924346; rs28520337	LINC02915 - THBS1; C15orf54	BA-exvivo rh area BA4a; aparc-Desikan rh volume supramarginal; Cortical thickness; Cortical surface area; Cortical volume; aparc-a2009s rh area S-precentral-sup-part; BA-exvivo rh area BA6; Brain rsFMRI measurement (functional connectivity) (Net_Edge_ICA2); Voxel-wise structural brain imaging measurements; aparc-Desikan rh volume parstriangularis; Brain region volumes; aparc-a2009s lh volume S-pr…
145	15:39646223:A:G	rs17622532	2.09834e-09	11	Primary Motor Cortex; Primary Sensory Cortex; Area 55b; Dorsal Area 24d; Area 3a; Ventral Area 6; Area IFJa; Area OP4/PV; Frontal OPercular Area 3; Frontal OPercular Area 2; Area PFt	3	rs17622532;rs16968876;rs10520129	rs11639470; rs35391898	C15orf54; NA	Brain region volumes; Type 2 diabetes; Cortical surface area
146	15:43810422:C:G	rs690170	3.6134e-11	1	Area PF Complex	1	rs690170	rs2447198	CKMT1B, STRC	Type 2 diabetes
147	15:55968539:A:G	rs12373006	2.11886e-09	11	Parieto-Occipital Sulcus Area 1; Area 7PC; Area 6mp; Area a24; Area 47l (47 lateral); Area 10v; Area OP4/PV; Auditory 5 Complex; Area IntraParietal 0; Area Lateral Occipital 3; Area 25	1	rs12373006	rs12373006	PRTG	Brain morphology (MOSTest); Cortical surface area (MOSTest); IDP T1 FAST ROIs R subcallosal cortex
148	15:60593519:C:G	rs17302965	1.5242e-14	3	Ventral IntraParietal Complex; Area 8Ad; Area 8C	1	rs17302965	NA	NA	NA
149	15:67836338:C:T	rs34858114	4.26563e-18	3	Sixth Visual Area; Area 11l; Lateral Belt Complex	1	rs34858114	rs11635495; rs35733169; rs11637027; rs12914773	IQCH-AS1; MAP2K5	Insomnia symptoms (never/rarely vs. sometimes/usually); Insomnia symptoms (never/rarely vs. usually); Smoking initiation (ever regular vs never regular) (MTAG); Body mass index; Externalizing behaviour (multivariate analysis)
150	15:85389631:A:G	rs182517	7.84107e-16	1	Area 55b	2	rs182517;rs34886124	rs35828350; rs306208	ZNF592 - ALPK3; ALPK3	Autism spectrum disorder or schizophrenia; Mitral valve prolapse; Mitral valve prolapse after mitral valve surgery; F-burn/spicy liking (derived food-liking factor)
151	15:91422543:C:T	rs8039305	2.52111e-08	5	PreCuneus Visual Area; Area Lateral IntraParietal ventral; Area OP4/PV; Frontal OPercular Area 2; Area TF	1	rs8039305	rs6145676; rs17514846; rs8039305; rs6224; rs4702; rs2071382; rs11539637; rs7183988; rs7177338; rs1894401	FURIN; FES	Insomnia; White blood cell count; Parental longevity (father's attained age); Parental longevity (combined parental age at death); Parental longevity (combined parental attained age, Martingale residuals); Mean arterial pressure; Hypertension; Systolic blood pressure; Coronary artery disease; Schizophrenia; Opioid use disorder (MTAG); Apolipoprotein A1 levels; Neutrophil count; Bipolar disorder (…
152	16:8992342:A:G	rs2304465	2.99758e-09	1	Area 8B Lateral	1	rs2304465	NA	NA	NA
153	16:13742100:A:G	rs4781522	7.46893e-12	1	Area STSv posterior	1	rs4781522	NA	NA	NA
154	16:24794064:A:G	rs8047655	4.37362e-11	2	Middle Insular Area; Anterior Agranular Insula Complex	1	rs8047655	rs200528; rs11639856; rs8059004	TNRC6A	Chronic obstructive pulmonary disease or high blood pressure (pleiotropy); Pulse pressure; Systolic blood pressure; Cortical surface area; Vertex-wise cortical surface area
155	16:26526758:C:T	rs7188516	3.87761e-11	1	Area V4t	1	rs7188516	NA	NA	NA
156	16:73003719:C:T	rs9937546	2.77962e-11	1	Premotor Eye Field	1	rs9937546	NA	NA	NA
157	16:87225143:A:G	rs4843560	1.27403e-37	32	Medial Superior Temporal Area; Seventh Visual Area; Fusiform Face Complex; Area V3B; Posterior InferoTemporal complex; Medial Area 7P; Area 23d; Area 5m; Area 5m ventral; Area 23c; Dorsal Area 24d; Ventral Area 24d; Supplementary and Cingulate Eye Field; Medial Area 7A; Area 8BM; Area 10d; Area 10v; Area anterior 10p; Area 11l; Orbital Frontal Complex; Area 6 anterior; Area OP1/SII; Area OP2-3/VS…	7	rs4843560;rs4240791;rs7500241;rs10863183;rs62056161;rs4843576;rs62056167	rs9888792; rs12711472; rs12711473; rs9937293; rs4843227; rs4843560; rs4843226; rs4843559; rs4843558; rs9933149; rs12920553; rs12921170; rs56023709; rs11644651; rs7191546; rs4843555; rs12149643; rs4843554; rs4843553; rs4843552; rs8047567; rs55807115	C16orf95	IDP dMRI ProbtrackX MO str r; Subcortical volume (MOSTest); Vertex-wise sulcal depth; White matter microstructure (axial diusivities); Brain morphology (MOSTest); Cortical thickness (MOSTest); Lateral ventricular volume in normal aging; Cortical thickness; Cortical thickness (min-P); White matter microstructure (mode of anisotropy); White matter microstructure (fractional anisotropy); Cortical vo…
158	17:2201735:C:T	rs216198	2.12925e-09	9	Area 5m; Lateral Area 7A; Area IFJa; RetroInsular Cortex; Area PFt; Area STSd posterior; Area TE1 anterior; Area PGi; Area STSv anterior	2	rs216198;rs17761723	rs7225623; rs1563966; rs58146172; rs9914266; rs2273984; rs7216638; rs216191; rs12941836; rs216199; rs391300	SMG6; SRR	Ascending aorta maximum area (MTAG); Hip circumference adjusted for BMI; Schizophrenia; Myocardial infarction; Platelet count; Whole brain restricted isotropic diffusion (multivariate analysis); Whole brain free water diffusion (multivariate analysis); Hemoglobin; Eczema; Type 2 diabetes
159	17:43903842:C:T	rs62057151	1.57708e-95	21	Third Visual Area; Fourth Visual Area; Eighth Visual Area; Area 33 prime; Area 10r; Polar 10p; Area 13l; Area OP4/PV; Area OP1/SII; Area 52; Area PFt; Area STSd posterior; Area TE1 anterior; Area TF; Area PH; Area TemporoParietoOcci pital Junction 2; VentroMedial Visual Area 1; VentroMedial Visual Area 2; Area s32; posterior OFC Complex; Area STSv anterior	2	rs62057151;rs17692129	rs79724577; rs4763; rs62064597; rs62064598; rs73984391; rs62064641; rs12936645; rs35519908; rs12949256; rs34465449; rs56168933; rs11012; rs35354512; rs17631303; rs2684641; rs35329349; rs1971631; rs143982995; rs149366495; rs56192752; rs375822897; rs112275793; rs144733372; rs1879586; rs113322852; rs146746174; rs62065452; rs62065453; rs62064364; rs1724438; rs79742625; rs2668674; rs769375; rs2668680;…	RNA5SP443 - ARHGAP27; ARHGAP27; ARHGAP27 - PLEKHM1; PLEKHM1; PLEKHM1 - LRRC37A4P; RDM1P1 - DND1P1; LRRC37A4P, LRRC37A4P; DND1P1 - MAPK8IP1P2; MAPK8IP1P2, MAPK8IP1P2; MAPK8IP1P2 - RPS26P8; RPS26P8 - LINC02210; LINC02210-CRHR1, LINC02210-CRHR1, LINC02210, LINC02210; LINC02210, LINC02210, LINC02210-CRHR1, LINC02210-CRHR1; LINC02210-CRHR1, LINC02210-CRHR1; CRHR1, CRHR1, CRHR1, LINC02210-CRHR1, LINC02…	IDP dMRI TBSS ICVF Retrolenticular part of internal capsule L; IDP dMRI ProbtrackX MD atr l; IDP dMRI TBSS ICVF Anterior corona radiata R; Breast cancer; White matter microstructure (axial diusivities); Systolic blood pressure; General factor of neuroticism; IDP dMRI TBSS L3 Anterior corona radiata L; Worry; White blood cell count; Spherical equivalent; White matter microstructure (mean diusiviti…
159	17:44819595:G:T	rs17698176	4.85936e-14	15	Primary Visual Cortex; Third Visual Area; Area 23c; Dorsal Area 24d; Area 13l; Frontal OPercular Area 2; Area PFt; Entorhinal Cortex; PreSubiculum; Perirhinal Ectorhinal Cortex; ParaHippocampal Area 1; Area TE1 anterior; Area TF; Area TG Ventral; Lateral Belt Complex	4	rs17698176;rs62074125;rs8079695;rs17692129	rs7209589; rs62073229; rs2696685; rs2942003; rs144216645; rs1863115; rs558710130; rs112458826; rs17698176; rs35732828	ARL17B, ARL17B, ARL17B; LRRC37A, LRRC37A, ARL17B, ARL17B, ARL17B; NSFP1 - RDM1P2; ARL17A, LRRC37A2; LRRC37A2, ARL17A; ARL17A; NSF, NSF, NSF	aparc-a2009s rh volume S-collat-transv-ant; Reaction time; Brain shape (segment 197); Height; aparc-a2009s lh area S-collat-transv-ant; Risk-taking behavior (multivariate analysis); Circulating levels of total-tau; Mean corpuscular hemoglobin concentration; Handedness (Left-handed vs. non-left-handed); Handedness (Right-handed vs. non-right-handed); General cognitive ability; Monocyte count; Brai…
160	17:63903119:C:T	rs7214750	2.53676e-08	10	Primary Visual Cortex; Sixth Visual Area; Second Visual Area; Area IFSa; Anterior Agranular Insula Complex; Frontal OPercular Area 2; Area TE2 posterior; Dorsal Transitional Visual Area; Area PF Complex; Insular Granular Complex	1	rs7214750	rs7214750	CEP112	Brain morphology (MOSTest)
161	17:65982943:C:T	rs62086046	3.58186e-36	7	Parieto-Occipital Sulcus Area 2; Supplementary and Cingulate Eye Field; Area p32 prime; Area OP2-3/VS; Perirhinal Ectorhinal Cortex; Area PF opercular; Area PF Complex	2	rs62086046;rs3936134	rs12601919; rs2080090; rs12449312; rs7218014; rs1976053; rs11871285; rs11868959; rs2365467; rs62084234; rs4790908; rs55931203; rs62084237; rs60432162; rs11079710; rs11653507; rs59640213; rs60856912; rs61676547; rs7216064; rs6504551; rs4790981; rs8071463; rs9899520; rs4791212; rs4790941; rs11656743; rs62086046; rs9891146; rs7502307; rs56305452; rs56315139; rs7225959; rs62086903; rs62084693; rs7405…	BPTF; BPTF - C17orf58; C17orf58; C17orf58 - KPNA2; KPNA2; KPNA2 - FBXO36P1; FBXO36P1 - LINC00674; LINC00674	Cholesteryl esters to total lipids ratio in large HDL; Free cholesterol levels in large VLDL; Total lipid levels in large VLDL; Triglyceride levels in LDL; Cholesterol to total lipids ratio in large HDL; Triglycerides to total lipids ratio in large HDL; Triglyceride levels in small VLDL; Ratio of triglycerides to phosphoglycerides; Total lipid levels in very large VLDL; Concentration of very larg…
162	19:32207820:A:T	rs2043294	2.10208e-09	11	Superior Temporal Visual Area; Medial Area 7A; Area 1; Anterior 24 prime; Frontal OPercular Area 3; Area PFt; Area STSd posterior; Area PH; Area TemporoParietoOcci pital Junction 1; Area PF opercular; Insular Granular Complex	1	rs2043294	rs11669334; rs2043294; rs8102851	RNA5SP471 - RNU6-967P	Brain morphology (MOSTest); Brain morphology (min-P); Cortical surface area (MOSTest); Cortical surface area (min-P); Whole brain restricted isotropic diffusion (multivariate analysis); Vertex-wise sulcal depth; Attention deficit hyperactivity disorder or autism spectrum disorder or intelligence (pleiotropy); General cognitive ability; BA-exvivo rh area BA1; aparc-a2009s rh area G-postcentral; Br…
163	19:38204123:G:T	rs79723810	2.9705e-14	2	Area 9-46d; Area TG dorsal	1	rs79723810	NA	NA	NA
164	20:14747471:C:T	rs4141463	3.49727e-09	1	Area p32 prime	1	rs4141463	rs6079536; rs4141463	MACROD2	Leucine-rich repeat transmembrane protein FLRT3 levels; Autism; Educational attainment
165	20:21375826:C:T	rs6035868	4.14145e-19	1	Area IFJp	5	rs6035868;rs55782839;rs7267772;rs6035788;rs73130999	rs804372	RN7SKP140 - GSTM3P1	Hip circumference adjusted for BMI
166	20:41793254:A:G	rs73909576	5.5585e-11	1	Area 31p ventral	1	rs73909576	NA	NA	NA
167	20:46927861:G:T	rs438720	4.07781e-08	1	IntraParietal Sulcus Area 1	1	rs438720	NA	NA	NA
168	20:52427429:C:T	rs2215402	2.52196e-08	9	Primary Visual Cortex; Medial Superior Temporal Area; Second Visual Area; Seventh Visual Area; Area Lateral Occipital 2; Posterior InferoTemporal complex; Area 6mp; Area PGi; VentroMedial Visual Area 1	1	rs2215402	rs6022773; rs4437022; rs6013808; rs6097618	NA - SUMO1P1; RNU7-14P - SUMO1P1	Superior parietal cortex volume; Cortical surface area; aparc-Desikan lh area pericalcarine; BA-exvivo lh area V1; aparc-DKTatlas lh area pericalcarine; Brain region volumes; Cortical volume; aparc-a2009s lh volume S-calcarine; aparc-Desikan lh volume pericalcarine; Brain shape (segment 7); Brain morphology (MOSTest); Whole brain restricted isotropic diffusion (multivariate analysis); Whole brain…
169	20:54205323:C:T	rs1541157	1.65035e-08	1	Area 5L	1	rs1541157	NA	NA	NA
170	21:41460146:C:T	rs17755501	5.1179e-10	1	Area OP4/PV	1	rs17755501	NA	NA	NA

## Sheet: S6
Supplementary Data 6. Results of SumRank on anxiety and surface area.
GenomicLocus	uniqID	lead SNP rsID	p_sumrank	n_regions	Brain_region	nIndSigSNPs	IndSigSNPs	snp	MappedGene	Trait
1	1:8693324:A:T	rs2401137	2.18146e-15	1	Area Lateral IntraParietal ventral	1	rs2401137	rs301802; rs301817; rs71509050; rs12131864; rs2401137	RERE	Autoimmune thyroid disease; Depressive symptoms (MTAG); Depression; Asthma and major depressive disorder; Nonatopic asthma; Lymphocyte count; Daytime nap; Neutrophil count; Body mass index; Tonsillectomy
2	1:20879156:A:G	rs111802442	3.52184e-15	1	Area 9-46d	2	rs111802442;rs644051	rs12073420; rs12072199	RPS4XP4 - FAM43B	General cognitive ability; Intelligence (MTAG)
3	1:31319662:A:C	rs2491140	4.48189e-08	1	Area dorsal 32	1	rs2491140	NA	NA	NA
4	1:33769897:A:C	rs67207005	4.97453e-11	1	Area 8Ad	1	rs67207005	NA	NA	NA
5	1:35257463:A:G	rs4653092	6.90166e-11	1	Area 8Av	1	rs4653092	rs4653092	SMIM12	Platelet distribution width
6	1:38253517:C:T	rs35432557	3.39155e-11	1	Area posterior 9-46v	1	rs35432557	NA	NA	NA
7	1:47710154:C:T	rs2758738	3.56327e-08	1	Pirform Cortex	2	rs2758738;rs6668106	NA	NA	NA
7	1:47980916:G:T	rs6658111	2.79389e-42	35	Second Visual Area; Primary Motor Cortex; Parieto-Occipital Sulcus Area 2; Posterior InferoTemporal complex; PreCuneus Visual Area; Dorsal area 6; Area a24; Area 47m; Area 9 Middle; Area 47l (47 lateral); Polar 10p; Area 11l; Area 47s; Area 43; Area OP4/PV; Area OP1/SII; RetroInsular Cortex; Posterior Insular Area 2; Middle Insular Area; PreSubiculum; ProStriate Area; ParaBelt Complex; ParaHippoc…	6	rs6658111;rs72688340;rs7552140;rs6668106;rs515146;rs7523969	rs61784835; rs6658111	RPL21P24 - ATP6V0E1P4	Brain region volumes; aparc-Desikan rh volume parahippocampal; aparc-Desikan lh area lingual; aparc-pial rh area lingual; aseg global intensity 4th-Ventricle; aseg global volume 4th-Ventricle; aparc-a2009s rh area G-oc-temp-med-Lingual; aparc-DKTatlas lh area lingual; aparc-DKTatlas rh volume parahippocampal; aparc-Desikan rh area lingual; aparc-DKTatlas rh area lingual; Vertex-wise sulcal depth;…
8	1:53700108:C:T	rs6671485	2.53999e-24	5	Third Visual Area; Fourth Visual Area; Posterior Insular Area 2; Perirhinal Ectorhinal Cortex; ParaHippocampal Area 2	1	rs6671485	rs12410239; rs3737983; rs10788951; rs7349164; rs12028465	SLC1A7 - CPT2; LRP8	Urinary metabolite levels in chronic kidney disease; Whole brain restricted isotropic diffusion (multivariate analysis); Educational attainment (MTAG); Educational attainment; Low density lipoprotein cholesterol levels; Feeling hurt; Low-density lipoprotein receptor-related protein 8 levels
9	1:68627960:C:T	rs1808597	8.02977e-11	2	Area TE2 anterior; Area PH	1	rs1808597	NA	NA	NA
9	1:68685389:C:T	rs2772286	8.63494e-12	2	Medial Area 7A; Ventral Visual Complex	2	rs2772286;rs71649062	NA	NA	NA
10	1:70493433:A:T	rs17097487	1.76466e-11	1	Dorsal area 6	1	rs17097487	NA	NA	NA
11	1:71036277:A:T	rs4129006	4.12831e-08	1	Superior Frontal Language Area	1	rs4129006	NA	NA	NA
12	1:72949290:A:G	rs707444	3.20277e-15	1	Primary Motor Cortex	1	rs707444	rs202141514; rs2613496; rs11209947; rs2815749; rs2613500; rs2613505; rs1993709; rs2613503; rs1460939; rs2590942; rs80054503; rs782214; rs707444	NEGR1; NEGR1 - RPL31P12; RPL31P12 - NA; RPL31P12 - RNU6-1246P; RPL31P12 - ASPM; NA	Insomnia; Smoking initiation (ever regular vs never regular) (MTAG); High density lipoprotein cholesterol levels; Obesity (extreme); Gastroesophageal reflux disease; Predicted visceral adipose tissue; Waist-hip ratio; Triglyceride levels; Body mass index; Obesity (early onset extreme); Neuroticism; Insomnia symptoms (never/rarely vs. usually); Insomnia symptoms (never/rarely vs. sometimes/usually…
13	1:73309005:A:G	rs12144768	1.76547e-12	1	Area anterior 47r	2	rs12144768;rs12116628	NA	NA	NA
13	1:73576978:C:T	rs79775918	5.75487e-18	1	Area 6m anterior	5	rs79775918;rs35641559;rs61767168;rs1525980;rs7546928	rs56145041	LINC02797 - KRT8P21	Insomnia
13	1:73837417:A:C	rs12128161	1.79347e-27	3	Area IFSp; Area TG dorsal; Area V3CD	6	rs12128161;rs61767168;rs1525980;rs7546928;rs12116628;rs35641559	rs12129573; rs4593766; rs6424545; rs10890032; rs12022895; rs6684973; rs1160682; rs10789369; rs1923216; rs2340403; rs6677536; rs61767420; rs11581459; rs6671130; rs11210228; rs11210229; rs7543202; rs1475064; rs1475065; rs11807366; rs640561; rs10465817; rs7534840; rs11210274; rs12042444	RN7SKP19 - LINC01360; LINC01360; LINC01360 - NA; LINC01360 - SMG7-AS1; LINC01360 - S100A16; LINC01360 - LINC02238; NA	Schizophrenia; Depression; Anorexia nervosa, attention-deficit/hyperactivity disorder, autism spectrum disorder, bipolar disorder, major depression, obsessive-compulsive disorder, schizophrenia, or Tourette syndrome (pleiotropy); Major depressive disorder or stress-related disorder; Major depressive disorder; Type 2 diabetes; Insomnia; Schizophrenia (MTAG); Major depressive disorder (MTAG); Neuro…
14	1:87884171:A:G	rs57671411	1.77917e-19	3	Primary Sensory Cortex; Area Lateral Occipital 1; PreCuneus Visual Area	2	rs57671411;rs34571372	rs10873841	LINC01364 - RNA5SP52	Cortical surface area; Vertex-wise cortical surface area
15	1:101071041:A:C	rs4492647	2.7339e-11	2	Area PGi; Para-Insular Area	1	rs4492647	NA	NA	NA
16	1:102674867:C:G	rs2375895	3.32094e-08	1	Area TG dorsal	1	rs2375895	NA	NA	NA
17	1:115042415:C:T	rs11102802	4.73296e-11	1	Second Visual Area	1	rs11102802	rs6694768	TRIM33	Waist-hip ratio
18	1:117854418:C:T	rs1289862	1.48963e-11	1	RetroSplenial Complex	1	rs1289862	NA	NA	NA
19	1:119795854:C:T	rs12724488	2.51147e-08	10	Area anterior 47r; Rostral Area 6; Area anterior 9-46v; Polar 10p; Area 11l; Area 13l; Anterior Ventral Insular Area; Anterior Agranular Insula Complex; Frontal OPercular Area 1; Area posterior 47r	1	rs12724488	rs10923781	WARS2-AS1	Brain shape (segment 11)
20	1:150138709:C:T	rs55802315	5.20556e-22	2	ParaHippocampal Area 1; Area posterior 10p	5	rs55802315;rs72700881;rs80071944;rs7532876;rs72694955	rs72692857; rs12073359; rs140505938; rs12138231; rs2318763; rs72694951; rs7544145; rs55802315; rs78676616	OTUD7B - VPS45; VPS45; VPS45 - PLEKHO1; PLEKHO1 - RN7SL480P	Bipolar disorder (MTAG); Brain morphology (MOSTest); Obesity in adult survivors of childhood cancer not exposed to cranial radiation; Schizophrenia; Schizophrenia (MTAG); Anorexia nervosa, attention-deficit/hyperactivity disorder, autism spectrum disorder, bipolar disorder, major depression, obsessive-compulsive disorder, schizophrenia, or Tourette syndrome (pleiotropy); Broad depression or schiz…
20	1:150868102:A:C	rs78132593	3.00585e-08	1	Area posterior 10p	5	rs78132593;rs80071944;rs7532876;rs72694955;rs72700881	rs78132593; rs198325; rs267738	CTXND2; CERS2	High light scatter reticulocyte count; Estimated glomerular filtration rate in non-diabetics; Fasting glucose; Serum creatinine levels; Phospholipids to total lipids ratio in very small VLDL; Phospholipids to total lipids ratio in large HDL; Hemoglobin A1c levels; HDL cholesterol levels; Apolipoprotein A1 levels; Glomerular filtration rate (creatinine); Estimated glomerular filtration rate; Glyca…
21	1:154121510:C:T	rs60633748	1.59845e-22	4	Primary Visual Cortex; IntraParietal Sulcus Area 1; Hippocampus; ParaHippocampal Area 2	4	rs60633748;rs12135346;rs10796956;rs111689685	rs111804060; rs6671166; rs6692026; rs10797047; rs9700528	NUP210L; TPM3	Gamma glutamyl transferase levels; Triglycerides; White blood cell count; Neutrophil count; Plateletcrit; Mean corpuscular hemoglobin; Red blood cell count
22	1:168745249:G:T	rs72703566	2.09367e-08	1	ProStriate Area	1	rs72703566	NA	NA	NA
22	1:169279707:C:T	rs1011638	6.68882e-12	2	Area 44; Area IFSp	1	rs1011638	rs7526721; rs7519279	NME7, ATP1B1; NME7	Coagulation Factor V levels; Pulse pressure; Systolic blood pressure
23	1:175120469:C:T	rs10912898	5.61161e-11	1	Posterior InferoTemporal complex	1	rs10912898	NA	NA	NA
24	1:184172845:A:C	rs10911526	2.56741e-08	1	Third Visual Area	1	rs10911526	NA	NA	NA
25	1:186244891:A:G	rs1293993	4.78961e-15	3	Superior Frontal Language Area; PreCuneus Visual Area; Rostral Area 6	1	rs1293993	NA	NA	NA
26	1:187517123:C:G	rs79486304	9.61655e-11	2	Supplementary and Cingulate Eye Field; Area posterior 9-46v	1	rs79486304	NA	NA	NA
27	1:194152427:C:T	rs16836464	2.3684e-08	1	Area 8BM	1	rs16836464	NA	NA	NA
28	1:197590190:A:G	rs4282851	2.89309e-11	1	Area OP2-3/VS	1	rs4282851	rs6428416	DENND1B	Participation in an health questionnaire (not invited vs invited)
29	1:200961883:G:T	rs59682551	2.62234e-15	2	Area Lateral Occipital 2; Area IFJa	1	rs59682551	rs2297909; rs59682551	KIF21B	Autism spectrum disorder, attention deficit-hyperactivity disorder, bipolar disorder, major depressive disorder, and schizophrenia (combined); Ankylosing spondylitis; Brain morphology (MOSTest)
30	1:217235360:A:G	rs6670268	3.77324e-09	1	Area OP1/SII	1	rs6670268	NA	NA	NA
31	1:219004615:A:C	rs2803888	1.48059e-11	2	Orbital Frontal Complex; Area TF	1	rs2803888	rs7547760; rs17514738; rs7552186; rs2647116	U3 - NXNP1; NA - NXNP1	Cortical surface area; Vertex-wise cortical surface area; Heel bone mineral density; Height
32	1:239109023:A:G	rs1879365	2.59748e-11	1	Area 45	1	rs1879365	NA	NA	NA
33	1:240074981:A:G	rs6682184	4.33303e-11	2	Anterior Agranular Insula Complex; Area STSd anterior	1	rs6682184	NA	NA	NA
34	1:242723304:A:G	rs4326612	1.69979e-11	1	Supplementary and Cingulate Eye Field	1	rs4326612	rs4618952	PLD5 - RSL24D1P4	Salicylate levels in elite athletes
35	1:246373186:C:G	rs72774441	2.21302e-08	1	Area IntraParietal 0	1	rs72774441	NA	NA	NA
36	2:2305125:C:T	rs6710116	1.83807e-15	1	Area 52	1	rs6710116	NA	NA	NA
37	2:16475090:C:T	rs629526	4.12222e-15	3	Area IFSp; Area OP2-3/VS; Area TF	1	rs629526	rs340762	NA	Optic disc size
38	2:22172521:C:T	rs7562858	1.37676e-11	1	PreCuneus Visual Area	1	rs7562858	rs17725296	NA - RN7SL117P	Cerebrospinal T-tau levels
39	2:22492875:A:G	rs34333373	4.48743e-24	1	Hippocampus	3	rs34333373;rs12620364;rs10865106	rs6721577; rs4073935; rs4073950; rs10211373; rs11676365; rs4665495; rs12052908; rs11674333	RN7SL117P - RNA5SP87; NA - RNA5SP87	Depressive symptoms; Well-being spectrum (multivariate analysis); Life satisfaction; Positive affect; Insomnia; Post-traumatic stress disorder (phenotype risk score); Schizophrenia; Post-traumatic stress disorder (mental health questionnaire or predicted); Neuroticism; Low density lipoprotein cholesterol levels; Depression; Major depressive disorder
39	2:22695916:C:T	rs75947923	2.45189e-08	1	Area STSd anterior	1	rs75947923	NA	NA	NA
40	2:27169490:C:T	rs3769137	1.38719e-32	5	Fourth Visual Area; Area 5L; Orbital Frontal Complex; Area STSv posterior; Area 25	4	rs3769137;rs7575465;rs11686707;rs486582	rs509047; rs12612619; rs3820823; rs6707735; rs12997235	DPYSL5; MAPRE3-AS1, MAPRE3	Subcortical volume (MOSTest); Venous thromboembolism adjusted for sickle cell variant rs77121243-T; Vertex-wise cortical thickness; Cognitive performance (MTAG); Highest math class taken (MTAG)
41	2:31632956:A:C	rs1978639	1.15238e-11	2	Primary Sensory Cortex; Area 52	6	rs1978639;rs57971483;rs3754835;rs2280973;rs7604035;rs13387204	rs2073316	XDH	Interleukin-18 levels
41	2:32515398:A:G	rs458628	6.11754e-17	3	Area 8BM; Area OP4/PV; Anterior Agranular Insula Complex	4	rs458628;rs7604035;rs3754835;rs2280973	rs4952211; rs2069213	BIRC6	Nucleus accumbens volume; Pallidum volume; Height
42	2:37102620:C:T	rs12476515	6.84812e-26	23	Sixth Visual Area; Third Visual Area; Primary Sensory Cortex; RetroSplenial Complex; Primary Auditory Cortex; Medial Area 7P; Parieto-Occipital Sulcus Area 1; Area dorsal 23 a+b; Area 31p ventral; Supplementary and Cingulate Eye Field; Medial Area 7A; Lateral Area 7P; Area 6mp; Area p32 prime; Pirform Cortex; ParaHippocampal Area 1; Area STSd posterior; Area STSv posterior; Area PH; Area PGi; Ven…	4	rs12476515;rs10490657;rs13386673;rs2075207	rs13021393; rs13021775; rs711244; rs1861435; rs62132522; rs2110944; rs2110942; rs17496249; rs2003585; rs7592902; rs7561572; rs7588378; rs11124554; rs3770776; rs2372785; rs2110994; rs11695609; rs3845780; rs3770774	VIT - STRN; STRN	Cortical thickness; Vertex-wise cortical thickness; Reaction time; C-reactive protein levels; Mean platelet volume; Cortical surface area (min-P); Triglyceride levels; Whole brain restricted isotropic diffusion (multivariate analysis); Whole brain restricted directional diffusion (multivariate analysis); Vertex-wise sulcal depth; Cortical surface area; Vertex-wise cortical surface area; White mat…
43	2:40627712:A:G	rs6544336	2.83022e-11	1	Area TE2 anterior	1	rs6544336	NA	NA	NA
44	2:44855568:C:T	rs526405	1.3093e-08	1	Insular Granular Complex	1	rs526405	NA	NA	NA
45	2:48323919:C:T	rs6720027	2.12543e-09	10	Primary Visual Cortex; Primary Sensory Cortex; Area V3B; Parieto-Occipital Sulcus Area 1; Area 6mp; Area 8Av; Area 45; Area PFt; Area TE2 anterior; posterior OFC Complex	1	rs6720027	rs7563432; rs6720027	VN1R18P - RN7SKP224; NA	Whole brain restricted directional diffusion (multivariate analysis); Cortical thickness; Vertex-wise cortical thickness; Brain morphology (MOSTest); Serum total protein level
46	2:48831266:G:T	rs13016779	1.43539e-08	1	Third Visual Area	1	rs13016779	NA	NA	NA
47	2:54309700:A:T	rs80268724	3.68147e-12	2	Superior 6-8 Transitional Area; Area TG dorsal	1	rs80268724	NA	NA	NA
48	2:58179019:C:T	rs2717043	8.52514e-31	5	Primary Visual Cortex; Area Lateral Occipital 1; PreSubiculum; ProStriate Area; Area posterior 47r	2	rs2717043;rs4672225	rs7557715; rs2717071; rs1402398; rs2947349; rs908730; rs2678871; rs2139053; rs2139054; rs2176546; rs2717031; rs2717033; rs2678892; rs2678893; rs2717036; rs2678897; rs1518393; rs1518394; rs2717043; rs12713370; rs1518395; rs2312147; rs986512; rs10205421; rs10188070; rs848286; rs1100190; rs72618695; rs11690710	NA - ACTG1P22; ACTG1P22 - NA; ACTG1P22 - VRK2; VRK2; FANCL; EIF3FP3 - LINC01795	Cortical thickness (MOSTest); A body shape index; Alcohol use disorder (consumption score); Generalized epilepsy; Alcohol use disorder; Problematic alcohol use; Epilepsy; Cortical surface area (MOSTest); Vertex-wise sulcal depth; Brain rsFMRI measurement (functional connectivity) (Net100_Pair15_45); Whole brain restricted isotropic diffusion (multivariate analysis); Schizophrenia; Autism spectrum…
48	2:58521209:C:T	rs12988741	4.52169e-08	1	RetroSplenial Complex	1	rs12988741	NA	NA	NA
49	2:59295476:A:G	rs67174662	1.93318e-15	2	Ventral Area 6; Area PFcm	1	rs67174662	rs35603314; rs4233974; rs67174662; rs13027140	LINC01122 - LINC01793; LINC01122 - NA	High density lipoprotein cholesterol levels; Educational attainment; Falling risk; Cleft lip with or without cleft palate (maternal periconceptional vitamin use interaction)
49	2:59525179:A:C	rs17050107	7.83117e-11	2	Area STSd anterior; VentroMedial Visual Area 2	1	rs17050107	NA	NA	NA
50	2:59844644:G:T	rs1117249	5.81535e-11	1	Anterior Agranular Insula Complex	1	rs1117249	rs2251081	NA - RNU6-508P	Reaction time
51	2:60424353:A:G	rs7422287	1.34417e-28	6	Primary Visual Cortex; Medial Superior Temporal Area; Middle Insular Area; Entorhinal Cortex; ParaHippocampal Area 1; Area s32	3	rs7422287;rs10188396;rs7578291	rs359268; rs359237; rs359244; rs359248; rs10202231	NA; NA - MIR4432HG; RNA5SP94 - MIR4432HG	Hypersomnia (HLA-DQB1*06:02 negative); Morningness; Insomnia; Morning person; Chronotype; Response to antipsychotic treatment
52	2:65977863:C:T	rs2009778	4.26985e-19	19	Area Lateral Occipital 2; Dorsal Area 24d; Area 6m anterior; Area 47m; Area 8Ad; Area 47l (47 lateral); Area IFSp; Area IFSa; Area 46; Area 9-46d; Orbital Frontal Complex; Inferior 6-8 Transitional Area; Middle Insular Area; Area STSv posterior; Area TemporoParietoOcci pital Junction 1; Area IntraParietal 2; VentroMedial Visual Area 2; Area 25; Area posterior 47r	2	rs2009778;rs2193463	rs3752664; rs7570841; rs2287282; rs2287283; rs7562708; rs6743531; rs56213130; rs6546175; rs2860911; rs7600385; rs4233934; rs888278	KRT18P33 - NA; KRT18P33 - MIR4778; KRT18P33 - RBMS1; NA	Brain morphology (min-P); Cortical surface area (min-P); Cortical surface area (MOSTest); Whole brain restricted isotropic diffusion (multivariate analysis); Whole brain free water diffusion (multivariate analysis); Cortical surface area; Brain morphology (MOSTest); Vertex-wise cortical surface area; Whole brain restricted directional diffusion (multivariate analysis); Vertex-wise sulcal depth; C…
53	2:80915160:A:G	rs112285674	1.34763e-09	1	Area PHT	3	rs112285674;rs111805867;rs112438060	NA	NA	NA
54	2:99036802:A:C	rs4851131	3.37206e-11	1	Area OP4/PV	1	rs4851131	rs12617721	INPP4A	Bipolar disorder with mood-incongruent psychosis
55	2:105466651:C:T	rs6753397	7.39167e-37	9	RetroSplenial Complex; Area V3B; Medial Area 7P; Area OP1/SII; ProStriate Area; Area TG dorsal; Area PF Complex; ParaHippocampal Area 2; VentroMedial Visual Area 2	4	rs6753397;rs7567357;rs1541847;rs4144780	rs6754968; rs6739199; rs10197031; rs745249; rs1451533	PANTR1	Body mass index; Cortical volume; Leisure sedentary behaviour (television watching); Brain morphology (MOSTest); Adult body size; Brain shape (segment 15); Vertex-wise sulcal depth; Whole brain restricted directional diffusion (multivariate analysis)
56	2:109860154:A:G	rs7609336	5.01655e-19	2	Primary Auditory Cortex; Area 52	2	rs7609336;rs11693872	NA	NA	NA
57	2:112817958:A:C	rs62157785	8.22573e-09	1	Area 8Av	1	rs62157785	NA	NA	NA
58	2:118925842:A:C	rs10168634	1.01852e-08	1	Area TG dorsal	1	rs10168634	NA	NA	NA
59	2:125052996:A:T	rs780024	8.30836e-14	1	Area OP1/SII	4	rs780024;rs7569367;rs749196;rs62170849	rs780024	CNTNAP5	Feeling guilty; Externalizing behaviour (multivariate analysis)
59	2:125065232:A:C	rs1863354	1.16688e-14	2	Lateral Area 7P; Area OP1/SII	2	rs1863354;rs749196	NA	NA	NA
60	2:142846368:C:T	rs12470790	1.61622e-11	2	IntraParietal Sulcus Area 1; ParaHippocampal Area 1	1	rs12470790	NA	NA	NA
61	2:143437184:A:G	rs112040249	4.97074e-08	1	Anterior IntraParietal Area	1	rs112040249	NA	NA	NA
62	2:144272229:A:G	rs4233566	1.52122e-15	2	Second Visual Area; VentroMedial Visual Area 1	2	rs4233566;rs35942385	rs35825582; rs10204230	ARHGAP15	Depressed affect; Intelligence (MTAG); Total cholesterol levels; Smoking initiation (ever regular vs never regular) (MTAG); Attention deficit hyperactivity disorder or autism spectrum disorder or intelligence (pleiotropy); Fruit consumption; Intelligence
62	2:144409949:C:T	rs13430960	2.46371e-08	1	Area 47s	1	rs13430960	rs72857992	ARHGAP15-AS1, ARHGAP15	Biological sex
63	2:145653287:A:T	rs17479393	2.80433e-33	5	Parieto-Occipital Sulcus Area 1; Area 8Av; Area IFSa; Area 46; Inferior 6-8 Transitional Area	5	rs17479393;rs4508546;rs2950790;rs7593336;rs72853300	rs6430070; rs17479393; rs148912137; rs10928235; rs58117425; rs11682379; rs1371044; rs1438898; rs72854462; rs55944332	TEX41, LINC01966; TEX41	Hematocrit; Red blood cell count; Male-pattern baldness; Chin dimples; Hemoglobin concentration; Balding type 1; Facial morphology (segment 7); Smoking status (ever vs never smokers); Diastolic blood pressure; Estimated glomerular filtration rate (creatinine); Vertex-wise sulcal depth; Systolic blood pressure; Sib-shared facial trait 951; Facial segment 58; 3D morphology of the temple lines; Brai…
64	2:148497343:C:G	rs2049740	3.38041e-14	2	Rostral Area 6; Area IntraParietal 1	1	rs2049740	rs1969547; rs17741978; rs17742342	RNA5SP106 - ACVR2A; ACVR2A	Insomnia; Systolic blood pressure; Educational attainment (years of education); Educational attainment (MTAG); Educational attainment
65	2:149136540:C:T	rs10205611	1.07369e-12	2	Fourth Visual Area; Area 10d	1	rs10205611	NA	NA	NA
65	2:149283771:C:T	rs1108568	3.9253e-11	2	Parieto-Occipital Sulcus Area 1; Area TemporoParietoOcci pital Junction 2	1	rs1108568	NA	NA	NA
66	2:150017978:C:T	rs35560150	2.52403e-08	10	Primary Auditory Cortex; Medial Area 7A; Area 8Av; Area 8C; Auditory 5 Complex; Area STSd anterior; Area TE1 anterior; Area TemporoParietoOcci pital Junction 1; Area FST; Lateral Belt Complex	1	rs35560150	rs16826589; rs7594794; rs7606896; rs13011264; rs12615999; rs7609463	LYPD6B	Vertex-wise cortical thickness; Cortical thickness; Brain shape (segment 10); Vertex-wise sulcal depth; Brain morphology (MOSTest); Cortical surface area; Brain region volumes; Vertex-wise cortical surface area; Whole brain restricted directional diffusion (multivariate analysis)
67	2:153371471:A:C	rs12612608	9.84256e-15	2	Frontal OPercular Area 4; Anterior Agranular Insula Complex	3	rs12612608;rs57851180;rs13000092	NA	NA	NA
68	2:157053380:G:T	rs7567451	7.90228e-17	2	Area 44; Auditory 5 Complex	1	rs7567451	rs7567451; rs57601252; rs1226413; rs1226412; rs12994955; rs835303; rs1919159; rs59491086; rs1431965; rs1226574; rs11903494	LINC01876; LINC01876 - NR4A2	Worry; Neuroticism; Feeling worry; Sensitivity to environmental stress and adversity; Anxiety; Sociability score; Worry too long after an embarrassing experience; Bipolar disorder or major depressive disorder; Depression; Anorexia nervosa, attention-deficit/hyperactivity disorder, autism spectrum disorder, bipolar disorder, major depression, obsessive-compulsive disorder, schizophrenia, or Touret…
69	2:157655779:C:T	rs138179218	2.89802e-11	2	Primary Sensory Cortex; Area 31pd	1	rs138179218	NA	NA	NA
70	2:161865901:C:T	rs11897383	1.85664e-11	1	Posterior Insular Area 2	1	rs11897383	rs11897383; rs57761252	RNU6ATAC37P - TANK-AS1; RN7SL423P - TANK-AS1	Self-reported math ability (MTAG); Educational attainment
71	2:162891279:C:T	rs2111850	2.55349e-08	10	Primary Visual Cortex; Second Visual Area; Parieto-Occipital Sulcus Area 2; Fusiform Face Complex; Middle Temporal Area; Area 3a; Area 33 prime; Area 13l; Area OP2-3/VS; Ventral Visual Complex	1	rs2111850	rs13430823; rs13421039; rs1913808; rs10221808; rs12617656; rs4140685; rs16822665	SLC4A10; DPP4	Brain morphology (MOSTest); Cortical surface area (MOSTest); Cortical thickness (MOSTest); Leisure sedentary behaviour (television watching); Educational attainment (years of education); Rheumatoid arthritis; Whole brain restricted isotropic diffusion (multivariate analysis); Educational attainment; Intelligence (MTAG); Vertex-wise cortical thickness; Cortical surface area; Reaction time
72	2:165247210:A:T	rs581509	1.50823e-08	1	Parieto-Occipital Sulcus Area 1	1	rs581509	NA	NA	NA
73	2:167997817:A:T	rs1004769	4.51945e-08	1	Area IntraParietal 0	1	rs1004769	NA	NA	NA
74	2:175021902:A:G	rs12475308	1.14579e-11	1	Area TE1 posterior	1	rs12475308	rs2884442; rs9636259; rs2044469; rs75107833; rs2119137	RPSAP24 - OLA1; OLA1	Body mass index; Reaction time; Hand grip strength; Coronary artery calcified atherosclerotic plaque (130 HU threshold) in type 2 diabetes; Coronary artery calcified atherosclerotic plaque score in type 2 diabetes
75	2:188322434:A:T	rs13418253	7.81821e-13	14	Supplementary and Cingulate Eye Field; Area 6m anterior; Area p32; Area 10d; Polar 10p; Area OP4/PV; Frontal OPercular Area 4; Pirform Cortex; ParaBelt Complex; Dorsal Transitional Visual Area; Area 31pd; Area Posterior Insular 1; Insular Granular Complex; Area Frontal Opercular 5	2	rs13418253;rs12621307	rs13404250; rs7606059; rs858919; rs840585; rs840616; rs840611; rs860859; rs10931283; rs3821184; rs10931288; rs6719550; rs111917980; rs17464221; rs67285003; rs11685426; rs62172376; rs13426120; rs16829016; rs11894589; rs10179705; rs12987470; rs13425233; rs4140885; rs8176547; rs7586970; rs8176526; rs8176501	NA - RNU6-989P; RNU6-989P - CALCRL; CALCRL; CALCRL - TFPI; TFPI	Waist-to-hip ratio adjusted for BMI (joint analysis for main effect and physical activity interaction); Waist-to-hip ratio adjusted for BMI; Waist-to-hip ratio adjusted for body mass index; Body size at age 10; Myocardial infarction; Brain morphology (MOSTest); Cortical surface area (MOSTest); Coronary artery disease; Coronary heart disease; Aspartate aminotransferase levels; Cortical surface are…
76	2:191474684:A:C	rs2159821	1.28714e-08	1	Area V3B	1	rs2159821	rs75770358; rs10931464; rs6434404	INPP1 - MFSD6; RN7SKP179 - NAB1	Plateletcrit; Pulse pressure; Systolic blood pressure; Diastolic blood pressure
77	2:193676191:A:G	rs3890599	1.53782e-10	2	Area STSd posterior; Ventral Visual Complex	1	rs3890599	rs1439656; rs9749921	NA - PCGEM1; TMEFF2 - PCGEM1	Noncognitive aspects of educational attainment; Educational attainment
78	2:198376601:A:G	rs13429666	3.41181e-29	4	Area 23d; Area 8B Lateral; Hippocampus; Dorsal Transitional Visual Area	1	rs13429666	rs2043016; rs6711624; rs55725278; rs4685; rs788022; rs699319; rs788021; rs6434928; rs2914983; rs2565164; rs58725813; rs58335266; rs7605813; rs7601800; rs3792159; rs6719483; rs6723768; rs7572123	ANKRD44, ANKRD44-IT1; ANKRD44 - NPM1P46; SF3B1; SF3B1 - RNU6-1029P; RNU6-1029P - COQ10B; COQ10B; HSPE1-MOB4, HSPD1; HSPD1, HSPE1-MOB4; HSPE1-MOB4, MOB4; RFTN2; PLCL1	Metabolic biomarkers (multivariate analysis); Body fat percentage; Platelet count; Schizophrenia (MTAG); Vertex-wise cortical thickness; Vertex-wise sulcal depth; Bipolar disorder (MTAG); Cortical thickness; Vertex-wise cortical surface area; Depression; Major depressive disorder; Cognitive ability, years of educational attainment or schizophrenia (pleiotropy); Schizophrenia; Autism spectrum diso…
79	2:201240086:A:G	rs994280	8.80113e-21	1	Area 10v	3	rs994280;rs79053279;rs1653297	rs1367858; rs6435048; rs296790; rs994280	NA - SPATS2L; SPATS2L	Schizophrenia; Bipolar disorder (MTAG); Cognitive performance (MTAG); Highest math class taken (MTAG); Reaction time; Fasting plasma glucose; Bipolar disorder
79	2:201475157:A:G	rs10497853	8.05709e-13	2	PreCuneus Visual Area; Area 8BM	1	rs10497853	NA	NA	NA
80	2:207977253:A:T	rs1263627	2.36863e-11	2	Area 11l; Area OP2-3/VS	1	rs1263627	rs1263627	KLF7	Body mass index
81	2:210192036:C:T	rs62215366	2.77837e-12	1	Posterior InferoTemporal complex	2	rs62215366;rs17725929	NA	NA	NA
82	2:215405159:C:T	rs12478047	2.86916e-18	1	Area STGa	1	rs12478047	rs7563747	VWC2L	Insomnia
83	2:235136049:C:T	rs10929017	6.29341e-09	1	Entorhinal Cortex	1	rs10929017	NA	NA	NA
84	2:237054798:C:T	rs13401832	8.92866e-11	1	Area STSd posterior	1	rs13401832	NA	NA	NA
85	3:1809133:G:T	rs9810612	3.30756e-09	1	Superior Temporal Visual Area	1	rs9810612	NA	NA	NA
86	3:4875046:A:G	rs73008913	4.04476e-08	1	VentroMedial Visual Area 1	1	rs73008913	NA	NA	NA
87	3:10257260:C:T	rs12491091	1.52803e-10	2	Area Posterior 24 prime; Area PH	1	rs12491091	NA	NA	NA
88	3:14538763:C:T	rs6783212	1.45744e-10	1	Area TE1 Middle	1	rs6783212	NA	NA	NA
89	3:17464862:C:T	rs13317478	1.17507e-11	12	Area V3B; Area Lateral Occipital 2; Area dorsal 23 a+b; Medial Area 7A; Area 3a; Area dorsal 32; Area 9 Posterior; Pirform Cortex; Perirhinal Ectorhinal Cortex; Area V4t; VentroMedial Visual Area 2; Area TG Ventral	2	rs13317478;rs9812906	rs9870741; rs17273020; rs11720653; rs67851870	TBC1D5	Brain morphology (MOSTest); Cortical thickness (MOSTest); Vertex-wise cortical thickness; Cortical thickness; Brain shape (segment 1); Vertex-wise sulcal depth; Cortical surface area; Vertex-wise cortical surface area; Whole brain restricted isotropic diffusion (multivariate analysis); Whole brain restricted directional diffusion (multivariate analysis); Language functional connectivity
90	3:18793340:C:T	rs9835977	2.35656e-20	3	Area Posterior 24 prime; Area p32 prime; Area posterior 47r	2	rs9835977;rs11128900	rs4619804; rs9845443; rs5021426; rs7615602; rs7618456; rs9838564; rs4645151; rs4603973; rs6550597; rs6775319; rs4269101; rs7625384; rs4532156; rs9827285; rs9847248; rs4364183; rs7428918	SATB1-AS1	Body mass index; Insomnia; Neuroticism; Educational attainment; Dried fruit liking; Generalized anxiety disorder (phenotype risk score); Anxiety; Waist-hip ratio; Prostate cancer; Physical activity (overall physical activity time); C-reactive protein levels; F-fruit liking (derived food-liking factor); Subjective well-being; Apples liking; F-salad vegetables liking (derived food-liking factor); F…
91	3:21013506:A:G	rs13071037	4.44797e-10	1	Area TE1 anterior	1	rs13071037	NA	NA	NA
92	3:26406061:A:G	rs4973793	8.43107e-11	1	Anterior 24 prime	1	rs4973793	NA	NA	NA
93	3:27397808:A:C	rs62257162	1.10166e-18	4	Area 55b; Area 8B Lateral; Area anterior 47r; Area IntraParietal 0	1	rs62257162	NA	NA	NA
94	3:29807473:C:G	rs2371815	2.96777e-15	1	ParaHippocampal Area 3	1	rs2371815	NA	NA	NA
95	3:44393120:A:G	rs9832578	1.0691e-12	1	Area Lateral IntraParietal ventral	1	rs9832578	rs4682973	TCAIM	Anorexia nervosa, attention-deficit/hyperactivity disorder, autism spectrum disorder, bipolar disorder, major depression, obsessive-compulsive disorder, schizophrenia, or Tourette syndrome (pleiotropy)
95	3:44461742:A:G	rs9813415	1.66309e-15	1	Area p32	1	rs9813415	rs4346585	ZKSCAN7-AS1 - SOCS5P3	Depression; Major depressive disorder (MTAG)
96	3:49151001:A:G	rs4364202	2.12165e-09	8	Sixth Visual Area; Area dorsal 23 a+b; Dorsal Area 24d; Area 13l; Area TA2; Area STSd anterior; VentroMedial Visual Area 1; Area TG Ventral	1	rs4364202	rs6792510; rs6786055; rs7428387; rs13316620; rs6446218; rs58936320	NCKIPSD; IP6K2; SLC25A20; WDR6; QRICH1; IHO1 - C3orf62	Mitochondrial DNA copy number; C-reactive protein levels; Whole brain restricted directional diffusion (multivariate analysis); Eosinophil counts; Whole brain restricted isotropic diffusion (multivariate analysis); Whole brain free water diffusion (multivariate analysis); Depression
96	3:49858975:G:T	rs139539051	3.96079e-11	2	Area V3A; Area anterior 10p	1	rs139539051	rs4541435; rs11713251; rs116046827; rs71583822	C3orf84; USP4; BSN; GNAI2	Crohn's disease; Blood protein levels; Chronic inflammatory diseases (ankylosing spondylitis, Crohn's disease, psoriasis, primary sclerosing cholangitis, ulcerative colitis) (pleiotropy); Height
96	3:49882349:C:T	rs2247036	7.60076e-27	4	Area 47m; RetroInsular Cortex; Area 25; Insular Granular Complex	2	rs2247036;rs73077175	rs34614773; rs3811695; rs7618501; rs7618519; rs9872864; rs3819325; rs1128535; rs13085679; rs2271960; rs2271961; rs2246832; rs2352974; rs9862795; rs9838987; rs9815930; rs7634084	RNF123; GMPPB - IP6K1; IP6K1; UBA7; TRAIP; ACTL11P - MST1R; MST1R; MON1A	Hemoglobin levels; Alzheimer's disease or educational attainment (pleiotropy); Household income (MTAG); Intelligence (MTAG); General cognitive ability; Parental longevity (mother's age at death or mother's attained age); Depressed affect; Serum 25-Hydroxyvitamin D levels; Insomnia; Alzheimer's disease or gastroesophageal reflux disease; Tea consumption; Intelligence; Waist-hip ratio; Verbal-numer…
96	3:50301584:A:G	rs9839427	3.55068e-18	2	Sixth Visual Area; Area 9-46d	2	rs9839427;rs2236989	rs9839427	GNAI2 - SEMA3B-AS1	Insomnia; Neuroticism
96	3:50521177:C:G	rs2027854	1.38442e-11	1	Area 25	1	rs2027854	rs2282752; rs2236971; rs2236973; rs743757; rs12492113; rs6792502; rs201193	CACNA2D2; HEMK1 - CISH	Age at voice drop; Lung function (FVC); Systolic blood pressure; Diastolic blood pressure; Depressive symptom (appetite changes) (binary trait); Depressive symptoms (binary sum-score); Depressive symptoms (sum-score); Depressive symptom (fatigue) (ordinal trait); F-strong flavour liking (derived food-liking factor); F-strong vegetable liking (derived food-liking factor); Insomnia; Coffee consumpt…
97	3:52467324:A:C	rs13091025	3.9633e-09	1	Medial Superior Temporal Area	6	rs13091025;rs4687551;rs2276817;rs11915851;rs6802320;rs353547	rs34135146; rs13091025	WDR82; SEMA3G	Worry; Serum levels of protein SEMA3G
97	3:52555957:C:T	rs9853056	1.25583e-38	6	Ventral Area 24d; Area p32 prime; Area 10d; Area anterior 47r; Area PHT; Area TemporoParietoOcci pital Junction 1	9	rs9853056;rs6765687;rs4687551;rs2276817;rs2952830;rs11915851;rs6802320;rs353547;rs1060330	rs1010553; rs11130306; rs1010554; rs66824127; rs67409736; rs9853056; rs13303; rs11709284; rs6778735; rs4282054; rs7614981; rs12489828; rs66782572; rs7639267; rs2590838; rs2336147; rs2577831; rs2276824; rs9879090; rs13083798; rs7612511; rs10933; rs1108842; rs11235; rs11130324; rs2302417; rs2710323; rs3617; rs4481150; rs2535627; rs2071044	STAB1; NT5DC2; NT5DC2, SMIM4; PBRM1; PBRM1, GNL3; GNL3; NEK4, SPCS1; NEK4; ITIH1; ITIH3; ITIH3 - ITIH4; ITIH4	Urinary albumin-to-creatinine ratio; Hematocrit; Feeling worry; Verbal learning; Gamma glutamyl transpeptidase; Cognitive traits (MTAG); Executive function (trail making test B); Waist-to-hip ratio adjusted for BMI; Waist-hip index; Cortical thickness; Adiponectin levels; Waist-to-hip ratio adjusted for BMI (additive genetic model); Brain shape (segment 1); Whole brain free water diffusion (multi…
97	3:52608972:A:G	rs140435693	8.08732e-11	2	Second Visual Area; posterior OFC Complex	1	rs140435693	NA	NA	NA
97	3:53265766:C:T	rs11130362	5.03532e-13	2	Area STSd anterior; VentroMedial Visual Area 3	1	rs11130362	rs11130362	TKT	A body shape index; Waist circumference adjusted for body mass index; Waist-to-hip ratio adjusted for BMI; Waist-hip index
98	3:54246838:A:G	rs11714538	3.51539e-11	2	Area 6mp; Area TemporoParietoOcci pital Junction 2	1	rs11714538	NA	NA	NA
99	3:56286046:A:T	rs1545920	1.42637e-15	1	Parieto-Occipital Sulcus Area 1	1	rs1545920	rs62253567; rs4974187; rs12634374	ERC2	Platelet-to-lymphocyte ratio; Schizophrenia; Height
100	3:58338712:A:G	rs7626442	1.54848e-14	3	Parieto-Occipital Sulcus Area 2; Ventral Area 24d; Area 3a	1	rs7626442	NA	NA	NA
101	3:65423462:A:G	rs62252639	4.10288e-11	2	Medial Area 7P; Area 10v	4	rs62252639;rs10510940;rs11721065;rs62252638	NA	NA	NA
102	3:66045377:A:T	rs28646177	7.8464e-13	14	RetroSplenial Complex; Parieto-Occipital Sulcus Area 2; Area Posterior 24 prime; Area 10d; Area 47l (47 lateral); Area anterior 47r; Area IFJa; Area IFJp; Area anterior 9-46v; Polar 10p; Orbital Frontal Complex; Area 6 anterior; ParaHippocampal Area 1; Area PGs	1	rs28646177	rs56127631; rs28848789; rs28472955; rs28646228; rs28646177; rs28449471; rs28635932	MAGI1 - SLC25A26	Vertex-wise sulcal depth; Vertex-wise cortical thickness; Brain morphology (MOSTest); Cortical surface area; Vertex-wise cortical surface area; Cortical surface area (MOSTest); Brain shape (segment 1); Whole brain restricted isotropic diffusion (multivariate analysis); Whole brain restricted directional diffusion (multivariate analysis); Whole brain free water diffusion (multivariate analysis); C…
103	3:66374987:A:G	rs12496639	9.36433e-12	2	Area V3A; Entorhinal Cortex	2	rs12496639;rs9827734	NA	NA	NA
104	3:67994012:G:T	rs1447761	1.99501e-11	1	Area Lateral Occipital 1	1	rs1447761	NA	NA	NA
105	3:71481192:C:T	rs62246015	5.30154e-15	1	Para-Insular Area	1	rs62246015	rs62246017; rs11707890; rs56343799; rs7624274; rs55736314	FOXP1	Cutaneous squamous cell carcinoma; Squamous cell carcinoma; Smoking initiation (ever regular vs never regular) (MTAG); Smoking initiation (ever regular vs never regular); Age of smoking initiation (MTAG); Insomnia; Brain region volumes; Non-melanoma skin cancer; Keratinocyte cancer (MTAG); Alcohol liking; Highest math class taken (MTAG); Highest math class taken; Cognitive ability (MTAG); Educati…
105	3:71767306:A:G	rs34295566	2.80525e-11	1	Area posterior 24	1	rs34295566	NA	NA	NA
106	3:77346963:A:G	rs998037	1.6434e-10	12	Medial Superior Temporal Area; Area 8Av; Area 47l (47 lateral); Area anterior 47r; Anterior Agranular Insula Complex; ProStriate Area; Auditory 5 Complex; Area TE1 anterior; Area TE2 posterior; Area PF opercular; VentroMedial Visual Area 1; Area posterior 47r	1	rs998037	rs17771441; rs12497639; rs28604332	ROBO2	Cortical thickness; Vertex-wise cortical thickness; Cortical surface area; Vertex-wise cortical surface area
107	3:89521693:C:T	rs35124509	6.83207e-26	24	Third Visual Area; Fourth Visual Area; Frontal Eye Fields; Area 55b; Area V3B; Area Lateral Occipital 1; Area 5m; Area 5m ventral; Area 13l; Area OP2-3/VS; PreSubiculum; ProStriate Area; Perirhinal Ectorhinal Cortex; Area STSd anterior; Area TE1 posterior; Area TE2 posterior; Area TemporoParietoOcci pital Junction 3; Area PF opercular; Area PGi; Area Lateral Occipital 3; posterior OFC Complex; In…	5	rs35124509;rs73154904;rs6419884;rs870899;rs6800436	rs35968370; rs11921985; rs7632502; rs67316928; rs6771054; rs7637670; rs987748; rs7633500; rs35124509; rs12636275; rs2117137; rs7650184; rs7632427; rs7652296; rs66499884; rs7613412; rs6806912	EPHA3; EPHA3 - NA; EPHA3 - MTCO2P6; MTCO1P6 - U3; MTCO1P6 - NA	rfMRI connectivity (ICA100 edge 1091); rfMRI connectivity (ICA100 edge 1099); Cortical thickness (MOSTest); rfMRI connectivity (ICA100 edge 399); rfMRI connectivity (ICA100 edge 43); Brain rsFMRI measurement (functional connectivity) (Net100_Pair34_48); Brain region volumes; rfMRI connectivity (ICA100 edge 391); rfMRI connectivity (ICA100 edge 1090); rfMRI connectivity (ICA100 edge 380); Atrial f…
108	3:95389529:C:T	rs9844403	2.85831e-11	2	Area p32 prime; Area STSv anterior	1	rs9844403	rs59042687	NA	Gut microbiota (bacterial taxa)
109	3:104674040:A:G	rs6788676	4.26213e-19	19	Primary Visual Cortex; Sixth Visual Area; Second Visual Area; Third Visual Area; Fourth Visual Area; Parieto-Occipital Sulcus Area 2; Area V3B; Medial Area 7P; Parieto-Occipital Sulcus Area 1; Lateral Area 7A; Area 2; Area anterior 10p; Area 52; Area PHT; Area TemporoParietoOcci pital Junction 3; Area IntraParietal 0; Area PGi; Area Frontal Opercular 5; Area TG Ventral	3	rs6788676;rs2062774;rs35266846	rs6788676; rs74283894; rs971550	RAP1BP2 - ALCAM; NA	Brain morphology (min-P); Cortical surface area (MOSTest); Cortical surface area (min-P); aparc-pial rh area lingual; aparc-Desikan rh area lingual; BA-exvivo rh area V1; BA-exvivo rh area V2; aparc-Desikan lh volume cuneus; aparc-a2009s lh volume G-cuneus; aparc-pial lh area cuneus; Whole brain restricted isotropic diffusion (multivariate analysis); Whole brain free water diffusion (multivariate…
110	3:109417807:A:G	rs1164062	7.68715e-09	1	Area PGi	1	rs1164062	NA	NA	NA
111	3:114989285:A:G	rs17756220	2.18219e-14	2	Area 44; Area TE1 posterior	2	rs17756220;rs73230700	rs17756220	NA - EIF4E2P2	Seasonality and depression
112	3:116358335:C:T	rs11720086	9.22984e-10	1	Area dorsal 32	1	rs11720086	NA	NA	NA
113	3:117487601:G:T	rs4615111	3.24755e-19	1	Third Visual Area	2	rs4615111;rs6775313	NA	NA	NA
114	3:135798738:C:T	rs6787409	1.64468e-14	3	Area 1; Orbital Frontal Complex; posterior OFC Complex	2	rs6787409;rs518972	rs13088093; rs13082532; rs73222236; rs73222243; rs60614489; rs9843801; rs9876771; rs61790808; rs6771713; rs6789329; rs6795372; rs9853960; rs1872240	PPP2R3A; MSL2; MSL2 - PCCB; PCCB; STAG1; STAG1-DT - SLC35G2	Sleep duration; Body mass index; Coronary artery disease; Triglyceride levels; Central corneal thickness; Hip circumference adjusted for BMI; Cognitive performance; Serum total protein level; Number of decayed, missing and filled tooth surfaces or use of dentures; Dentures; Total cholesterol levels; Attention deficit hyperactivity disorder or autism spectrum disorder or intelligence (pleiotropy);…
115	3:147106319:C:T	rs2279829	6.64327e-26	24	Sixth Visual Area; Fusiform Face Complex; Area 1; Area 2; Dorsal area 6; Ventral Area 6; Area 8Ad; Area 9 Posterior; Area 45; Area 47l (47 lateral); Area IFSp; Area Lateral IntraParietal dorsal; Area OP4/PV; Area OP2-3/VS; Middle Insular Area; Anterior Ventral Insular Area; Anterior Agranular Insula Complex; Area PFt; ParaHippocampal Area 1; Dorsal Transitional Visual Area; Area IntraParietal 0; …	8	rs2279829;rs73004638;rs9874039;rs924762;rs4417835;rs1503738;rs1503729;rs2279830	rs2279829	ZIC4	Brain region volumes; Risk-taking tendency (4-domain principal component model); Number of sexual partners; Parietal lobe volume; Cortical surface area; Brain morphology (MOSTest); Cortical thickness (MOSTest); Subcortical volume (MOSTest); Brain morphology (min-P); Cortical surface area (MOSTest); Cortical volume; Cortical surface area (min-P); Alcohol consumption (drinks per week) (MTAG); Smoki…
116	3:147760244:G:T	rs1156787	2.21352e-11	1	Area 25	1	rs1156787	NA	NA	NA
117	3:157893443:A:G	rs7645383	2.31606e-18	2	Area V3A; Insular Granular Complex	2	rs7645383;rs7652909	rs201851995; rs1589526; rs4318510; rs6441175; rs6762154; rs827803; rs699929; rs144943143; rs1730054; rs1730008	RSRC1	Systolic blood pressure x smoking status (current vs non-current) interaction (2df test); Diastolic blood pressure x smoking status (current vs non-current) interaction (2df test); Systolic blood pressure x smoking status (ever vs never) interaction (2df test); Diastolic blood pressure x smoking status (ever vs never) interaction (2df test); Autism spectrum disorder (MTAG); Depressive symptoms (M…
118	3:159231521:C:T	rs78492235	3.24996e-11	2	Area p32 prime; Area 8BM	1	rs78492235	NA	NA	NA
119	3:161604344:A:T	rs9852273	1.30997e-08	1	Area 9-46d	1	rs9852273	NA	NA	NA
120	3:162245886:A:G	rs2126845	1.65802e-08	1	Parieto-Occipital Sulcus Area 1	1	rs2126845	rs2126845	TOMM22P6 - LINC01192	Response to treatment in irritable bowel syndrome (pain severity)
121	3:167213733:A:G	rs4955712	6.04532e-12	1	Area TF	1	rs4955712	NA	NA	NA
122	3:190643305:C:T	rs62288104	2.88596e-15	16	Medial Superior Temporal Area; Third Visual Area; Parieto-Occipital Sulcus Area 2; Fusiform Face Complex; PreCuneus Visual Area; Area 8BM; Area 52; RetroInsular Cortex; Entorhinal Cortex; PreSubiculum; Hippocampus; Perirhinal Ectorhinal Cortex; Area FST; Lateral Belt Complex; Para-Insular Area; Area posterior 24	1	rs62288104	rs13075101; rs34113929; rs13070564; rs61500084; rs4308324; rs4308325; rs150434736; rs56234707; rs141962260; rs12727448; rs13066753; rs10937450; rs34859790; rs13060370; rs13089287; rs1909960; rs905124; rs35055419; rs1159211; rs4686570; rs9877502; rs200690866; rs201663722; rs34542080; rs35872768	GMNC - NA; GMNC - OSTN	Cortical thickness (MOSTest); Lateral ventricular volume in normal aging; Brain morphology (MOSTest); Brain region volumes; IDP dMRI TBSS L1 Fornix; Cortical surface area (min-P); HippSubfield rh volume CA1-body; IDP dMRI TBSS L3 Fornix; aseg lh volume Lateral-Ventricle; IDP dMRI TBSS ISOVF Fornix; IDP dMRI TBSS MD Fornix; IDP dMRI TBSS L2 Fornix; White matter microstructure (fractional anisotrop…
123	4:18084930:C:G	rs7667851	1.19347e-11	1	Area 2	1	rs7667851	rs2125653	LCORL - NA	Progression free survival in epithelial ovarian cancer
124	4:20345073:A:G	rs61789379	2.26758e-12	1	Area anterior 32 prime	1	rs61789379	NA	NA	NA
125	4:35677615:A:G	rs13112723	2.44694e-08	1	Ventral IntraParietal Complex	1	rs13112723	NA	NA	NA
126	4:36898562:C:G	rs13105338	4.6612e-08	1	Superior 6-8 Transitional Area	1	rs13105338	NA	NA	NA
127	4:45010227:C:T	rs10032637	3.09965e-08	1	Third Visual Area	1	rs10032637	rs10026401	PRDX4P1 - THAP12P9	Insomnia
128	4:46337554:A:G	rs279832	2.1352e-12	1	Area Lateral IntraParietal dorsal	1	rs279832	rs490434; rs522636; rs535066; rs514465; rs279846	GABRG1 - GABRA2; NA - GABRA2; GABRA2	Adventurousness; 5-methylthioadenosine (MTA) levels in elite athletes; Epilepsy; General risk tolerance (MTAG); Externalizing behaviour (multivariate analysis)
129	4:53741175:C:T	rs59649036	2.53914e-08	10	Primary Visual Cortex; Third Visual Area; Area 23d; Area ventral 23 a+b; Lateral Area 7P; Medial IntraParietal Area; Area 1; ProStriate Area; ParaHippocampal Area 2; Ventral Visual Complex	1	rs59649036	rs11538878; rs2200225; rs59649036	RASL11B, LINC01618; RASL11B - SCFD2; SCFD2	Brain shape (segment 1); Whole brain restricted isotropic diffusion (multivariate analysis); Cortical thickness; Cortical surface area; Whole brain restricted directional diffusion (multivariate analysis)
130	4:56348527:C:G	rs12504300	1.08083e-12	1	Area 23c	1	rs12504300	rs11133373; rs13115570; rs13134752; rs78829811; rs13142096; rs13111128	SRD5A3; CLOCK; PDCL2	Waist-to-hip ratio adjusted for BMI; Hip circumference adjusted for BMI; Waist-hip index; Height; Vertex-wise cortical thickness; A body shape index; Calcium levels
131	4:59669597:A:G	rs4865376	3.40754e-11	1	Area 10v	2	rs4865376;rs114290214	rs13118804	NA - LINC02619	Chromosomal aberration frequency (chromatid type) in genotoxic compound exposure
132	4:65717556:A:T	rs17085436	6.67864e-11	2	Area 47m; Area PH	2	rs17085436;rs6551871	NA	NA	NA
133	4:66526092:C:G	rs75447928	1.16081e-10	1	Auditory 5 Complex	1	rs75447928	rs6838677	EPHA5	Chronotype
134	4:78935228:A:C	rs61207396	8.9764e-09	1	Area 47l (47 lateral)	1	rs61207396	rs35648590	MRPL1	Menstruation quality of life impact (headache)
135	4:80199323:A:C	rs34207047	1.49252e-29	2	Area 10v; Area TE1 posterior	1	rs34207047	rs1484141; rs6534293; rs6848123; rs28454198; rs12642606; rs6816922; rs2867610; rs1484144; rs1484145; rs9998799	NAA11, LINC01088; LINC01088, NAA11	Early-onset schizophrenia; Educational attainment; Subjective well-being; Schizophrenia; Subjective well-being (MTAG); Depressive symptoms (MTAG); Chronotype; Depression; Attention deficit hyperactivity disorder (MTAG); Anorexia nervosa, attention-deficit/hyperactivity disorder, autism spectrum disorder, bipolar disorder, major depression, obsessive-compulsive disorder, schizophrenia, or Tourette…
136	4:103198082:A:G	rs13135092	2.12172e-09	10	Primary Visual Cortex; Fourth Visual Area; Primary Motor Cortex; Parieto-Occipital Sulcus Area 2; Area dorsal 23 a+b; Area 1; Area 13l; Area TG dorsal; Area PGp; Area Posterior Insular 1	2	rs13135092;rs13114461	rs13107325; rs13135092	SLC39A8	HDL cholesterol; Low density lipoprotein cholesterol levels; Triglyceride levels; Parkinson's disease; LDL cholesterol levels; HDL cholesterol levels; Body mass index; Risk-taking tendency (4-domain principal component model); Male-pattern baldness; Brain region volumes; Body fat percentage; Alcohol consumption (drinks per week); Refractive error; Nucleus accumbens volume; Systolic blood pressure…
136	4:103605743:A:T	rs10004772	3.17447e-12	2	Area 6m anterior; Area anterior 10p	1	rs10004772	NA	NA	NA
136	4:103937974:A:C	rs7698608	1.50856e-18	2	Anterior Ventral Insular Area; Area PFt	1	rs7698608	rs223486; rs223376; rs6533030; rs3974479; rs10017313; rs9884397; rs10006327; rs7659468; rs7659650; rs3960788; rs7695096	MANBA - UBE2D3; UBE2D3, UBE2D3-AS1; SLC9B1	Fasting glucose; Serum creatinine levels; Serum alkaline phosphatase levels; Creatinine levels; Triglyceride levels; Cholesteryl esters to total lipids ratio in medium VLDL; Triglycerides to total lipids ratio in medium VLDL; Cholesterol to total lipids ratio in medium VLDL; Atrial fibrillation; Type 2 diabetes; Triglycerides to total lipids ratio in very large VLDL; Free cholesterol to total lip…
137	4:105437362:A:G	rs10516510	3.48313e-13	1	Area 23c	2	rs10516510;rs11721364	NA	NA	NA
138	4:118995936:G:T	rs75593499	9.02403e-16	2	Area ventral 23 a+b; Area TE2 anterior	5	rs75593499;rs72903402;rs2389619;rs114924396;rs17515340	NA	NA	NA
139	4:121789973:C:T	rs74499420	7.81353e-09	1	Area TE2 anterior	1	rs74499420	NA	NA	NA
140	4:124002866:C:G	rs7677578	2.10007e-11	2	Area 9 Middle; Ventral Visual Complex	1	rs7677578	NA	NA	NA
141	4:128488553:A:G	rs4834203	1.21863e-08	1	Area 47m	1	rs4834203	NA	NA	NA
142	4:130526853:C:T	rs829341	4.23343e-10	1	VentroMedial Visual Area 3	1	rs829341	NA	NA	NA
143	4:133058571:A:G	rs7685808	3.70398e-11	2	IntraParietal Sulcus Area 1; Area TemporoParietoOcci pital Junction 2	1	rs7685808	NA	NA	NA
144	4:137730961:A:G	rs2634909	6.45652e-12	1	Area V3B	1	rs2634909	NA	NA	NA
145	4:140530711:C:G	rs150062325	5.69045e-10	1	Area 31p ventral	1	rs150062325	NA	NA	NA
146	4:140930511:A:G	rs2048384	1.5445e-14	1	Area anterior 9-46v	3	rs2048384;rs13151315;rs11100449	rs13134500; rs6536630	MAML3	Subjective well-being (MTAG); Major depressive disorder
147	4:152905993:A:T	rs9307889	4.22857e-08	1	Area TE2 anterior	1	rs9307889	rs1385782	GATB - RNA5SP169	Salami liking
148	4:176716522:C:T	rs13113026	2.35015e-11	1	Polar 10p	1	rs13113026	NA	NA	NA
149	4:184968665:A:G	rs17486239	2.19791e-08	1	Superior Frontal Language Area	1	rs17486239	NA	NA	NA
150	4:187385465:A:G	rs6814390	2.11729e-09	11	Fourth Visual Area; Premotor Eye Field; RetroSplenial Complex; PreCuneus Visual Area; Area dorsal 23 a+b; Lateral Area 7A; Medial Area 7A; Area 9 Posterior; Area 6 anterior; Area TE2 anterior; Ventral Visual Complex	1	rs6814390	rs62348893	F11-AS1	Brain morphology (MOSTest)
151	5:7225545:C:T	rs9313180	6.35929e-12	1	ParaBelt Complex	1	rs9313180	NA	NA	NA
152	5:22120968:A:T	rs116296995	3.5145e-15	3	Medial Area 7A; Area 8BM; Anterior Ventral Insular Area	1	rs116296995	NA	NA	NA
153	5:25611107:C:T	rs36999	4.1668e-11	2	Area 8C; Frontal OPercular Area 2	1	rs36999	NA	NA	NA
154	5:29224966:C:T	rs13178064	1.03109e-08	1	Area ventral 23 a+b	1	rs13178064	NA	NA	NA
155	5:30875225:A:G	rs1921115	2.94815e-11	1	Anterior 24 prime	1	rs1921115	NA	NA	NA
156	5:58636101:A:G	rs72767734	4.64163e-08	1	Lateral Area 7P	1	rs72767734	NA	NA	NA
157	5:60508492:C:T	rs56219078	8.35724e-49	10	Primary Visual Cortex; Area ventral 23 a+b; RetroInsular Cortex; ProStriate Area; ParaHippocampal Area 1; Area PH; Area PGp; ParaHippocampal Area 2; Area V4t; Area V3CD	9	rs56219078;rs35310874;rs13174756;rs6879809;rs12188710;rs10057395;rs4700398;rs329621;rs68104763	rs171748; rs194369; rs150534; rs256377; rs34631; rs34627; rs2055375; rs6449522; rs62366215; rs6868457; rs10037643	LINC02057, SMIM15-AS1; SMIM15-AS1, LINC02057; LINC02057	Autism spectrum disorder or schizophrenia; Schizophrenia; Self-reported math ability (MTAG); Household income (MTAG); Self-reported math ability; Acceptance of an invitation to participate in a mental health questionnaire; General cognitive ability; Intelligence (MTAG); Platelet count; Schizophrenia (MTAG); Brain region volumes; Placenta growth factor levels
158	5:76981614:A:G	rs35181783	4.48181e-11	1	Area OP1/SII	1	rs35181783	NA	NA	NA
159	5:77795220:C:T	rs10068686	5.05997e-16	1	Area p32 prime	1	rs10068686	NA	NA	NA
160	5:82848630:A:G	rs309592	7.89566e-13	14	Parieto-Occipital Sulcus Area 1; Area 23c; Supplementary and Cingulate Eye Field; Area 7PC; Area 33 prime; Anterior 24 prime; Area 9 Middle; Polar 10p; Frontal OPercular Area 4; Middle Insular Area; Pirform Cortex; Hippocampus; Area TF; Area Frontal Opercular 5	1	rs309592	rs7728751; rs309596; rs309588; rs310528	VCAN-AS1, VCAN; VCAN, VCAN-AS1	Cortical surface area; Cortical surface area (MOSTest); Cortical thickness; Vertex-wise cortical surface area; White matter microstructure (mean diusivities); White matter microstructure (axial diusivities); White matter microstructure (radial diusivities); Brain morphology (min-P); Cortical surface area (min-P); Cortical volume; Brain shape (segment 2); Brain morphology (MOSTest); White matter m…
161	5:88269849:C:T	rs169952	2.06808e-10	2	Area 55b; Area Lateral IntraParietal ventral	1	rs169952	rs59844455; rs7727117	MEF2C-AS1	Self-reported math ability; Femoral neck bone mineral density
162	5:92065186:A:G	rs34237157	6.51154e-25	4	Area Lateral IntraParietal ventral; Dorsal area 6; Area 6mp; Area 52	4	rs34237157;rs154802;rs12716489;rs1429053	NA	NA	NA
162	5:92420689:A:G	rs10078721	2.75095e-25	4	Primary Motor Cortex; Area dorsal 32; Area 47s; Area posterior 24	3	rs10078721;rs10514370;rs345924	rs10078721	LINC02058 - POLD2P1	Essential tremor
162	5:92797166:C:T	rs115877304	8.42313e-18	17	Primary Visual Cortex; Third Visual Area; Area V3A; RetroSplenial Complex; Area Lateral Occipital 1; Area Lateral Occipital 2; Area ventral 23 a+b; Area 5m ventral; Area 10d; Area 52; RetroInsular Cortex; ProStriate Area; ParaHippocampal Area 3; Area STSd posterior; Area TF; Area PHT; Area TE1 Middle	4	rs115877304;rs62369931;rs9314089;rs140083818	rs17083079; rs7442779; rs115877304; rs114468556	POLD2P1 - NR2F1-AS1; NR2F1-AS1	Cortical thickness (min-P); aparc-a2009s rh area G-occipital-sup; aparc-a2009s rh volume G-occipital-sup; Educational attainment; Self-reported math ability; Cortical surface area; Educational attainment (years of education); Vertex-wise cortical surface area; Brain shape (segment 1); Whole brain restricted isotropic diffusion (multivariate analysis); Whole brain restricted directional diffusion …
162	5:93348041:A:G	rs34039087	7.84683e-13	14	Primary Visual Cortex; Eighth Visual Area; Primary Motor Cortex; Primary Sensory Cortex; Area 31p ventral; Ventral Area 24d; Area 1; Area 2; Area p32 prime; Area anterior 47r; Area OP4/PV; Anterior IntraParietal Area; Area TF; Area Frontal Opercular 5	1	rs34039087	rs17371926; rs34322452; rs17375167	FAM172A	Brain morphology (min-P); Cortical surface area (min-P); Cortical surface area; Fruit consumption
163	5:102595892:C:G	rs28158	5.27569e-20	4	ParaHippocampal Area 1; Area TF; posterior OFC Complex; Insular Granular Complex	1	rs28158	rs28157; rs26232; rs26233; rs26234; rs39984; rs376286; rs434294; rs2288789; rs403214; rs187579; rs366437; rs35800; rs2561477; rs2569013; rs12187443; rs391851; rs391236; rs526231	MACIR; MACIR - PDZPH1P; MACIR - NA	Hypothyroidism; Rheumatoid arthritis; Mean corpuscular hemoglobin; Mean corpuscular volume; Rheumatoid arthritis (ACPA-positive); Medication use (thyroid preparations); Red blood cell count; Mean spheric corpuscular volume; Rheumatoid arthritis (rheumatoid factor and/or anti-cyclic citrullinated peptide seropositive); Alzheimer's disease or gastroesophageal reflux disease; Insomnia; Educational a…
164	5:103947205:C:T	rs2447828	7.20913e-34	4	Primary Visual Cortex; Area dorsal 23 a+b; ParaBelt Complex; Area 25	6	rs2447828;rs35841922;rs6421926;rs964040;rs10042031;rs1363103	rs13166522; rs10040923; rs12719532; rs67909927; rs7706513; rs13165289; rs11747766; rs13187104; rs11958220; rs11747125; rs11955377; rs969397; rs1363098; rs1582419; rs4515268; rs1363097; rs1363096; rs4482879; rs4703040; rs6869862; rs6867409; rs7706353; rs4438849; rs4320234; rs1833514; rs4521446; rs6596578; rs6874138; rs10064425; rs10059133; rs6865511; rs1421668; rs12659431; rs12657531; rs12658007; …	LINC02163 - RNU6-334P; NA	Major depressive disorder or stress-related disorder; Decaffeinated coffee consumption or major depression disorder; Pulse pressure; Depressive symptoms; Schizophrenia (MTAG); Anorexia nervosa, attention-deficit/hyperactivity disorder, autism spectrum disorder, bipolar disorder, major depression, obsessive-compulsive disorder, schizophrenia, or Tourette syndrome (pleiotropy); Major depressive dis…
165	5:105408663:C:T	rs142214697	1.99166e-14	2	Fusiform Face Complex; Area 6mp	1	rs142214697	NA	NA	NA
166	5:107176593:A:C	rs1549925	1.63418e-11	1	Area Lateral IntraParietal dorsal	1	rs1549925	rs1054256	FBXL17	Insomnia
166	5:107321587:A:G	rs55780614	1.1107e-08	1	Area TemporoParietoOcci pital Junction 1	1	rs55780614	rs6870480	FBXL17	Mean corpuscular volume
167	5:113558335:A:T	rs3935351	2.63165e-08	1	Area OP4/PV	1	rs3935351	rs10065369	KCNN2	Night sleep phenotypes
168	5:115815173:A:G	rs28309	1.25734e-08	1	Area OP4/PV	1	rs28309	NA	NA	NA
169	5:120078424:A:C	rs1125578	3.78046e-16	2	Posterior InferoTemporal complex; Area 2	5	rs1125578;rs6885643;rs13359522;rs10038211;rs1449148	rs11241565; rs10068422; rs10041997	RNU4-69P - NA; NA	Educational attainment (college completion); Lung function (FEV1/FVC); Body mass index (change over time)
170	5:123974325:A:C	rs6880051	2.62729e-09	1	Area FST	1	rs6880051	NA	NA	NA
171	5:125149468:A:T	rs13185386	3.24805e-08	1	Area 55b	1	rs13185386	NA	NA	NA
172	5:128935201:A:C	rs13436476	1.62501e-10	11	Primary Sensory Cortex; Area a24; Area 8Ad; Area 44; Area 47l (47 lateral); Area OP4/PV; Area OP1/SII; Frontal OPercular Area 4; Area 25; posterior OFC Complex; Insular Granular Complex	2	rs13436476;rs32819	rs62399010; rs76244727; rs62399042; rs246242; rs152075; rs6866701; rs10069990; rs4836470; rs7708378; rs6896490; rs13164684	ADAMTS19; ADAMTS19 - MINAR2; MINAR2; MINAR2 - NA	Waist circumference adjusted for body mass index; Hip circumference adjusted for BMI; Brain morphology (MOSTest); Cortical surface area; Height; Cortical surface area (MOSTest); Appendicular lean mass; Metabolite levels; Corneal curvature; Vertical cup-disc ratio (multi-trait analysis)
173	5:131737030:C:T	rs4705857	4.48794e-11	2	Area TG dorsal; Area s32	1	rs4705857	rs270610; rs4705857	P4HA2; SLC22A5 - IRF1-AS1	Free cholesterol to total lipids ratio in very small VLDL; N,N,N-trimethyl-5-aminovalerate levels
174	5:137943322:C:T	rs28377921	3.43971e-20	1	Area OP4/PV	1	rs28377921	rs1811371	HSPA9 - CTNNA1	Mean corpuscular hemoglobin
174	5:138400878:A:G	rs75401863	3.8129e-09	1	Area dorsal 32	1	rs75401863	NA	NA	NA
175	5:140786444:A:T	rs4912750	1.55854e-09	1	Area anterior 10p	1	rs4912750	NA	NA	NA
176	5:155515803:A:G	rs32386	2.43146e-08	1	Parieto-Occipital Sulcus Area 1	1	rs32386	NA	NA	NA
177	5:164585730:A:C	rs983645	5.56797e-09	1	Medial Superior Temporal Area	2	rs983645;rs10045971	NA	NA	NA
177	5:164596331:A:G	rs3095863	2.33962e-14	1	ProStriate Area	2	rs3095863;rs10045971	rs4400143	RNU6-209P - LINC01938	Lamb liking
177	5:164764087:A:G	rs1145652	4.83336e-18	2	Area 5m; Supplementary and Cingulate Eye Field	3	rs1145652;rs56316228;rs2861140	rs12153515; rs1145652	NA - LINC01938; LINC01938 - NA	Haemorrhoidal disease; Plasma omega-3 polyunsaturated fatty acid level (eicosapentaenoic acid)
178	5:170840142:A:G	rs62383975	1.37029e-21	3	Premotor Eye Field; Area 47m; Area Frontal Opercular 5	1	rs62383975	rs62381644; rs62383977; rs10065120	RPSAP71 - MIR3912; NPM1 - FGF18	Brain morphology (MOSTest); Highest math class taken (MTAG); Vertex-wise cortical thickness
179	6:13911698:C:G	rs9357937	4.34694e-09	1	Area TE2 anterior	1	rs9357937	NA	NA	NA
180	6:17520055:C:T	rs16879771	3.79355e-11	2	Middle Insular Area; VentroMedial Visual Area 3	1	rs16879771	NA	NA	NA
181	6:19076417:C:T	rs9350100	6.88294e-15	2	Fourth Visual Area; Area TE2 posterior	2	rs9350100;rs60584494	rs1322537; rs975303; rs72828517; rs72828532; rs72828533; rs9350100; rs2842385	MIR548A1HG - LNC-LBCS; NA	Educational attainment (years of education); Educational attainment; Self-reported math ability (MTAG); Highest math class taken; Highest math class taken (MTAG); Cognitive performance (MTAG); Self-reported math ability; Cheese consumption; Intelligence (MTAG); Educational attainment (MTAG); Common executive function; Automobile speeding propensity; Sleep duration; Age at voice drop; Opioid use d…
182	6:26407482:A:G	rs9393718	6.30482e-35	1	Primary Visual Cortex	10	rs9393718;rs75782365;rs3799380;rs13211901;rs35789010;rs4236040;rs34661691;rs9379850;rs13218591;rs9393716	rs58825580; rs28551159; rs2072806; rs3734537; rs9366656; rs9348721; rs16891727; rs3799383; rs9379882; rs6920256; rs13214027; rs71310736; rs9379891; rs9348726; rs71276077; rs9379945; rs9348739; rs9393777	BTN3A2; BTN2A2; BTN2A3P; BTN2A3P - BTN3A3; BTN1A1P1 - BTN1A1; BTN1A1 - RNU6-502P; HCG11 - HMGN4; HMGN4 - ABT1; ABT1 - ZNF322; GUSBP2; LINC00240	Major depressive disorder; Urinary tract infection frequency; Headache; Eosinophil counts; Basophil count; Neutrophil count; Lymphocyte count; Monocyte count; Platelet-to-lymphocyte ratio; Oily fish consumption; Pork consumption; Intelligence (MTAG); Fish- and plant-related diet; Chronic obstructive pulmonary disease x current smoker interaction (2df); Chronic obstructive pulmonary disease x curr…
182	6:26483910:A:C	rs12525684	2.49207e-16	1	Area 11l	4	rs12525684;rs13218591;rs9393716;rs3799380	rs12525684; rs2145318; rs9467777; rs6932350; rs6918506	BTN1A1P1 - BTN1A1; HCG11 - HMGN4; HMGN4 - ABT1	Major depressive disorder; Gastroesophageal reflux disease; General cognitive ability; Smoking initiation (ever regular vs never regular); Educational attainment (years of education)
182	6:28198831:A:G	rs2299029	4.03395e-27	3	Area OP4/PV; Area PFcm; VentroMedial Visual Area 2	6	rs2299029;rs853676;rs7752448;rs6456782;rs200964;rs149943	rs34477097; rs34787248; rs11967137; rs1736904	ZSCAN9; ZKSCAN4	White matter microstructure (mean diusivities); White matter microstructure (fractional anisotropy); Autism spectrum disorder or schizophrenia; Waist-to-hip ratio adjusted for BMI; Waist-hip index; Daytime nap; Feeling guilty; Major depressive disorder or stress-related disorder
182	6:28534833:C:G	rs139582054	1.77687e-11	1	Area 10v	2	rs139582054;rs116466121	rs139582054; rs114304113; rs9468445; rs144077837; rs148466862	GPX5 - ZBED9; NOP56P1 - LINC01623; TRIM27 - LINC01556; OR2J3 - OR2J2; DDX6P1 - OR5V1	Shingles; Neuroticism; Subjective well-being; Subjective well-being (MTAG); Neuroticism (MTAG); Depressive symptoms (MTAG); Major depressive disorder
183	6:33276466:A:G	rs1014779	2.35869e-18	3	Primary Motor Cortex; Area 9 Posterior; Middle Insular Area	1	rs1014779	rs469064; rs3130269; rs148820910	B3GALT4, B3GALT4, B3GALT4, B3GALT4, B3GALT4, WDR46, WDR46, WDR46, WDR46, WDR46; MYL12BP3 - LYPLA2P1	Serum levels of protein TAPBP; Blood protein levels; Autism spectrum disorder or schizophrenia
184	6:37705718:A:C	rs35988253	3.27311e-14	1	Area 8Av	1	rs35988253	NA	NA	NA
185	6:39536622:C:T	rs4714260	2.1124e-09	11	Area V3A; Area 8C; Area anterior 47r; Area IFJp; Polar 10p; Area 11l; Area 6 anterior; Anterior Ventral Insular Area; Area STSd posterior; Area STSv posterior; Lateral Belt Complex	1	rs4714260	rs4714259; rs4714260	KIF6	Cortical thickness; Vertex-wise cortical thickness
186	6:66555811:G:T	rs9360157	2.01336e-14	1	Area STSd posterior	1	rs9360157	NA	NA	NA
187	6:84040245:C:T	rs10046370	2.37318e-11	2	Area IFSa; Area PF Complex	1	rs10046370	NA	NA	NA
187	6:84409255:A:G	rs217286	9.49616e-21	1	Area Frontal Opercular 5	2	rs217286;rs971215	rs9350984; rs2016358; rs4706184; rs2207944; rs2224195; rs7752421; rs3798869; rs217339; rs217336; rs217331; rs217310; rs60730; rs217300; rs91894; rs217289; rs217287	SNAP91	Bipolar disorder (MTAG); Schizophrenia (MTAG); Vertex-wise cortical thickness; Snoring; Reaction time; Age-related hearing impairment; Schizophrenia; Anorexia nervosa, attention-deficit/hyperactivity disorder, autism spectrum disorder, bipolar disorder, major depression, obsessive-compulsive disorder, schizophrenia, or Tourette syndrome (pleiotropy); Height; Brain morphology (MOSTest); Smoking in…
188	6:90045371:C:T	rs76004241	5.07123e-11	2	Area V3A; Area 1	1	rs76004241	NA	NA	NA
189	6:92009946:A:G	rs4707671	7.81886e-13	14	IntraParietal Sulcus Area 1; Medial Area 7P; Area 7PC; Medial IntraParietal Area; Area 9 Middle; Orbital Frontal Complex; Inferior 6-8 Transitional Area; Anterior Ventral Insular Area; Area PFt; Area PF opercular; Area PF Complex; Area V3CD; Lateral Belt Complex; Para-Insular Area	3	rs4707671;rs2144366;rs9345121	rs9345124; rs9345125; rs9351259; rs6923112; rs2207617; rs9353816; rs4706391; rs4706392	MAP3K7 - MIR4643; NA	Cortical surface area (MOSTest); Cortical surface area; Vertex-wise cortical surface area; Brain region volumes; Brain morphology (MOSTest); Brain shape (segment 1); Vertex-wise sulcal depth; Whole brain restricted directional diffusion (multivariate analysis); Cortical thickness; Whole brain restricted isotropic diffusion (multivariate analysis); Whole brain free water diffusion (multivariate an…
190	6:92745415:A:G	rs4706406	3.57512e-08	1	Area Lateral IntraParietal dorsal	1	rs4706406	NA	NA	NA
190	6:92922807:A:G	rs1444131	2.90563e-13	2	Area 6m anterior; Para-Insular Area	1	rs1444131	NA	NA	NA
190	6:92960615:C:T	rs72916632	9.48967e-12	1	Area IntraParietal 0	1	rs72916632	NA	NA	NA
191	6:94548586:C:T	rs60417709	2.26999e-18	3	Ventral Area 6; Area anterior 47r; Area OP2-3/VS	1	rs60417709	rs9452444; rs12529374; rs9452464; rs11757307; rs1565189; rs1352378	EPHA7 - MTCYBP36; NA	Insomnia; Vertex-wise cortical thickness; Cortical thickness; Adolescent idiopathic scoliosis; Age related hearing loss-related regional glucose metabolism (Inferior colliculus)
192	6:98322872:A:G	rs4580876	6.27162e-18	4	Superior Frontal Language Area; Area 1; Area 13l; Frontal OPercular Area 1	2	rs4580876;rs901628	rs9374896; rs9374897; rs9489945; rs1933721; rs4580876; rs9490002; rs1338547; rs6906737	MMS22L - MIR2113; NA	Acceptance of an invitation to participate in a mental health questionnaire; Systolic blood pressure; Word reading; General cognitive ability; Cognitive ability; Cognitive ability (MTAG); Intelligence (MTAG); Croissant liking; Brain region volumes; Whole grain cereal liking; Mental health study participation (provided email address)
193	6:101674290:C:T	rs2797369	1.18522e-16	2	Supplementary and Cingulate Eye Field; Rostral Area 6	4	rs2797369;rs1485840;rs2787571;rs705588	rs2797369	GRIK2	Renal function-related traits (eGRFcrea)
194	6:110342760:A:G	rs7763290	8.02412e-11	1	Area 5m	1	rs7763290	NA	NA	NA
195	6:112695882:C:T	rs1935676	2.37885e-08	1	Area anterior 47r	1	rs1935676	NA	NA	NA
196	6:116435795:C:T	rs9488836	1.13501e-10	1	ParaHippocampal Area 3	2	rs9488836;rs6917807	NA	NA	NA
197	6:126083658:A:G	rs10457469	4.94376e-14	15	Area 6m anterior; Area 10r; Area 13l; RetroInsular Cortex; Area PFcm; Posterior Insular Area 2; Area PFt; Entorhinal Cortex; ProStriate Area; Area TG dorsal; Area PF opercular; Area 25; Area Frontal Opercular 5; Area posterior 10p; Area TG Ventral	1	rs10457469	rs1268083; rs2008027; rs7758115; rs3966775; rs980014; rs3757217; rs7764016; rs1811852; rs7753038; rs10457469; rs9385383; rs13209968; rs1159974; rs9388451; rs1977141; rs3734634; rs9398791	LINC02523 - HEY2; HEY2; HEY2 - NCOA7; NCOA7	Migraine; Type 2 diabetes; Height; Appendicular lean mass; Whole brain free water diffusion (multivariate analysis); Cortical surface area (MOSTest); Body mass index; Cortical surface area; Brain morphology (MOSTest); Weight; Brain shape (segment 1); TPE interval (resting); Adult body size; Electrocardiogram morphology (amplitude at temporal datapoints); JT interval; QT interval; Subcortical volu…
198	6:126792095:A:G	rs11759026	2.02161e-20	20	Primary Visual Cortex; Second Visual Area; Primary Motor Cortex; Frontal Eye Fields; Area 6m anterior; Area p32 prime; Area a24; Area 8BM; Area 8Av; Area 8C; Area posterior 9-46v; Area anterior 9-46v; Area 13l; Area 47s; Inferior 6-8 Transitional Area; Area PFt; Anterior IntraParietal Area; posterior OFC Complex; Area posterior 47r; Area anterior 32 prime	2	rs11759026;rs1490384	rs11759026; rs58321169; rs4273712; rs853974	CENPW - MIR588; MIR588 - RNU6-200P; YAP1P3 - PRELID1P1; RPS4XP9 - RSPO3	Type 2 diabetes; Brain region volumes; Cortical surface area (global PC1); Cortical surface area; Intracranial volume; Neuroticism; Neurociticism; Cortical volume; Educational attainment (years of education); Lung function (FVC); aparc-pial lh area lateralorbitofrontal; aparc-DKTatlas lh volume caudalanteriorcingulate; Medication use (drugs used in diabetes); Brain morphology (min-P); Cortical su…
198	6:126938446:C:T	rs4427021	2.10874e-09	11	Primary Visual Cortex; Second Visual Area; Area anterior 9-46v; Area 11l; Orbital Frontal Complex; Area 6 anterior; Anterior Agranular Insula Complex; Area PFt; ParaHippocampal Area 3; Area TE1 anterior; posterior OFC Complex	2	rs4427021;rs1490384	rs72971190; rs9401907; rs9375476	RPS4XP9 - RSPO3	Total cerebellar volume (excluding Crus I vermis); Cortical surface area; Cortical volume; IDP T1 FAST ROIs R occ pole; Appendicular lean mass; Diastolic blood pressure
198	6:127176330:C:T	rs77598707	1.16499e-11	13	Primary Visual Cortex; Second Visual Area; Lateral Area 7P; Area 33 prime; Area 13l; Area 6 anterior; Middle Insular Area; Area PFt; Anterior IntraParietal Area; Hippocampus; Area PFm Complex; posterior OFC Complex; Area anterior 32 prime	1	rs77598707	rs75343521; rs139214174; rs74580701; rs79636188; rs77598707; rs77636716	CENPW - MIR588; PRELID1P1 - RPS4XP9; RPS4XP9 - RSPO3	Brain region volumes; aparc-Desikan lh area pericalcarine; aparc-pial rh area lateraloccipital; IDP T1 FAST ROIs R intracalc cortex; aparc-DKTatlas lh area pericalcarine; aparc-Desikan lh volume pericalcarine; aparc-DKTatlas lh volume pericalcarine; Cortical surface area (visual PC2); BA-exvivo lh area V1; IDP T1 FAST ROIs L intracalc cortex; Cortical surface area; aparc-Desikan rh volume lingual…
199	6:138866268:C:T	rs9376354	2.1114e-09	11	Primary Visual Cortex; Area V3A; Parieto-Occipital Sulcus Area 2; Area ventral 23 a+b; Area p32 prime; Area 47s; Area Lateral IntraParietal dorsal; Area OP2-3/VS; ParaHippocampal Area 1; Dorsal Transitional Visual Area; Area PGp	1	rs9376354	rs9376354; rs9399245	NHSL1	Brain morphology (MOSTest); Cortical surface area; Brain shape (segment 3); Vertex-wise sulcal depth; Cortical thickness; Whole brain restricted isotropic diffusion (multivariate analysis); Whole brain restricted directional diffusion (multivariate analysis); Whole brain free water diffusion (multivariate analysis); Vertex-wise cortical thickness; Vertex-wise cortical surface area; Brain morpholo…
200	6:141812023:C:T	rs9403311	9.71472e-12	2	Dorsal Area 24d; Area TE1 anterior	1	rs9403311	rs9373313	RN7SKP106 - RPS3AP23	Brain morphology (MOSTest)
201	6:143156363:A:T	rs198645	8.2579e-13	1	Area TF	1	rs198645	rs198645	HIVEP2	Noncognitive aspects of educational attainment
202	6:151724121:C:T	rs77357408	3.27542e-08	1	Area IFSa	1	rs77357408	NA	NA	NA
203	6:152201464:C:T	rs6557169	7.31136e-12	1	Area 8C	1	rs6557169	rs12210020	ESR1	Occupational attainment
204	6:162140965:A:G	rs115488519	7.95054e-12	1	Area TF	1	rs115488519	NA	NA	NA
205	6:166298612:C:T	rs955075	3.09664e-08	1	Area posterior 47r	1	rs955075	NA	NA	NA
206	6:169573251:A:C	rs73038073	3.77556e-08	1	Area 9-46d	1	rs73038073	rs3763267	LINC01615 - LINC02544	Protein levels in obesity; Thrombospondin-2 levels
207	7:2795882:G:T	rs798498	6.56419e-19	3	Posterior Insular Area 2; Middle Insular Area; ProStriate Area	1	rs798498	rs798565; rs798551; rs798536; rs798510; rs798506; rs798498; rs798497; rs798496; rs798495; rs798491; rs798489; rs798488; rs368699386; rs13243214; rs7784066; rs1713919; rs1182182; rs577734383	AMZ1; GNA12, AMZ1; AMZ1, GNA12; GNA12	Chronic obstructive pulmonary disease; Chronic obstructive pulmonary disease x current smoker interaction (2df); Chronic obstructive pulmonary disease in ever smokers; Chronic obstructive pulmonary disease x ever smoker interaction (2df); Chronic obstructive pulmonary disease in non-current smokers; Chronic obstructive pulmonary disease x current smoker interaction (main effect); White matter mic…
208	7:12219464:C:G	rs12671486	3.34087e-12	1	VentroMedial Visual Area 3	1	rs12671486	rs10950390	NA - TMEM106B	HDL cholesterol levels; Apolipoprotein A1 levels
209	7:13938185:C:T	rs10268584	1.70918e-08	1	Premotor Eye Field	1	rs10268584	NA	NA	NA
210	7:18631680:A:G	rs2695027	1.77577e-08	1	Area 47s	1	rs2695027	NA	NA	NA
211	7:19619643:A:T	rs7805790	6.77433e-26	24	Third Visual Area; Fusiform Face Complex; Area Lateral Occipital 2; Posterior InferoTemporal complex; Superior Temporal Visual Area; Parieto-Occipital Sulcus Area 1; Area ventral 23 a+b; Area 31p ventral; Area 47m; Area 10d; Area 11l; Area 13l; Orbital Frontal Complex; Entorhinal Cortex; PreSubiculum; ProStriate Area; Area PFm Complex; VentroMedial Visual Area 3; ParaHippocampal Area 2; Area 31pd…	2	rs7805790;rs10225031	rs12534570; rs12700058; rs12700059; rs17354370; rs11767221; rs6966112; rs10241336; rs10230207; rs2192476; rs12538102; rs10242068; rs7782309; rs7805790; rs10278512; rs4721802; rs4518562; rs7806003	NA; FERD3L - POLR1F	Vertical cup-disc ratio (multi-trait analysis); Heel bone mineral density; Brain morphology (min-P); Cortical surface area (min-P); Plasma homocysteine levels; Brain morphology (MOSTest); Whole brain restricted isotropic diffusion (multivariate analysis); Height; aseg global volume CC-Anterior; Intracranial aneurysm; Cortical surface area (MOSTest); Vertex-wise sulcal depth; Cortical surface area…
212	7:20977572:C:T	rs2539968	7.10762e-14	1	Area OP4/PV	2	rs2539968;rs62439285	NA	NA	NA
213	7:24503334:A:C	rs74556091	1.60536e-11	2	Area 7m; Ventral IntraParietal Complex	1	rs74556091	NA	NA	NA
214	7:29315845:A:G	rs39106	1.50934e-11	1	Area 25	2	rs39106;rs12700957	NA	NA	NA
215	7:32477866:A:G	rs10951333	4.06757e-11	1	Area 3a	1	rs10951333	NA	NA	NA
216	7:39235457:G:T	rs4452709	7.49915e-11	2	Area 8C; ParaHippocampal Area 1	2	rs4452709;rs4723833	NA	NA	NA
217	7:40805315:C:T	rs62449365	2.36049e-11	2	Primary Motor Cortex; Area TE1 posterior	1	rs62449365	NA	NA	NA
217	7:40911189:C:T	rs10265162	1.10543e-09	1	Parieto-Occipital Sulcus Area 1	1	rs10265162	NA	NA	NA
218	7:69921451:C:T	rs2005725	1.49649e-18	3	Primary Visual Cortex; Third Visual Area; Area 3a	1	rs2005725	NA	NA	NA
219	7:75795670:A:G	rs56965035	6.5324e-15	1	Area posterior 47r	1	rs56965035	rs9691174	GTF2IP7 - SRRM3	Parental longevity (father's age at death)
220	7:76574054:A:G	rs55654714	3.03352e-08	1	Area PFt	1	rs55654714	rs1861026; rs2430307; rs3748126; rs17149254; rs4729098; rs7792906; rs71231793	DTX2P1-UPK3BP1-PMS2P11; DTX2P1-UPK3BP1-PMS2P11, DTX2P1; DTX2P1, DTX2P1-UPK3BP1-PMS2P11; UPK3BP1, DTX2P1-UPK3BP1-PMS2P11; SPDYE18	Predicted visceral adipose tissue; Body mass index; Body mass index (joint analysis main effects and physical activity interaction); Body mass index in physically active individuals; Adult body size; Bipolar disorder or body mass index; Weight; Body size at age 10
221	7:81727778:C:T	rs10808296	1.65841e-08	1	Area PFt	2	rs10808296;rs258684	NA	NA	NA
222	7:82444112:C:T	rs2214414	7.88682e-25	2	Eighth Visual Area; ParaBelt Complex	3	rs2214414;rs2522834;rs6467919	rs1476546; rs6467912; rs6955106; rs6954078; rs17212432; rs2189246; rs2522831; rs2715147; rs2715148; rs2247523; rs2715157	PCLO	Insomnia; Schizophrenia; Refractive error; Schizophrenia (MTAG); Neuropsychiatric disorders; Major depressive disorder (MTAG); Anorexia nervosa, attention-deficit/hyperactivity disorder, autism spectrum disorder, bipolar disorder, major depression, obsessive-compulsive disorder, schizophrenia, or Tourette syndrome (pleiotropy); Well-being spectrum (multivariate analysis); Depressive symptoms; Pos…
223	7:88453377:A:G	rs149961985	4.50344e-09	1	Area 8BM	2	rs149961985;rs112917581	NA	NA	NA
224	7:92654365:A:G	rs12671937	5.05917e-21	4	Area 10d; Frontal OPercular Area 3; Area 25; posterior OFC Complex	1	rs12671937	rs12671937; rs2188177; rs12534506; rs13310155; rs28882214; rs2188179	RN7SL7P - SAMD9	Educational attainment (college completion); Household income (MTAG); Cognitive ability (MTAG); Cognitive performance (MTAG); Physical aggression in schizophrenia; Highest math class taken; Educational attainment (years of education); Self-reported math ability (MTAG); Highest math class taken (MTAG); Vertex-wise cortical surface area; Cortical surface area; Vertex-wise sulcal depth; Cognitive ab…
225	7:95763941:A:G	rs4729234	2.22176e-19	3	Sixth Visual Area; Area 13l; Area Frontal Opercular 5	2	rs4729234;rs10953169	rs6465487; rs7778596	SLC25A13	Oily fish consumption; Pork consumption
225	7:96199112:C:T	rs11773448	2.04685e-20	20	PeriSylvian Language Area; Area 3a; Dorsal area 6; Area 8C; Area 45; Area IFJa; Area IFJp; Area IFSp; Area IFSa; Area posterior 9-46v; Area 43; Anterior IntraParietal Area; Area TE1 anterior; Area TF; Area TemporoParietoOcci pital Junction 2; Area PF opercular; Area PF Complex; posterior OFC Complex; Area Frontal Opercular 5; Area posterior 47r	3	rs11773448;rs10240174;rs10250692	rs62470051; rs4296976; rs6465524; rs6964260; rs67055449; rs12704861; rs10278627; rs6951355; rs149384260; rs201650162; rs13235131; rs7790840; rs4278101; rs34898775; rs7788173; rs34999158; rs2272224	SEM1	Sib-shared facial trait 906; Facial segment 54; 3D morphology of the lower chin; Facial morphology (segment 54); aparc-Desikan lh area parstriangularis; IDP T1 FAST ROIs R front operc cortex; Vertex-wise sulcal depth; Cortical volume; Vertex-wise cortical surface area; Cortical surface area; Brain shape (segment 2); BA-exvivo lh area BA45; Brain morphology (MOSTest); aparc-DKTatlas lh area parstr…
226	7:97338452:A:G	rs2523138	1.08691e-08	1	VentroMedial Visual Area 1	1	rs2523138	rs6465607	NA - TAC1	Adventurousness
227	7:99797792:A:G	rs13230744	2.71688e-16	1	Ventral Visual Complex	2	rs13230744;rs34857299	rs35146811; rs11771139; rs34130487; rs866500	CNPY4; MBLAC1 - RPL7P60; GAL3ST4; CASTOR3	Cortical thickness (MOSTest); Coronary artery disease; Vertex-wise sulcal depth; Cortical thickness; Vertex-wise cortical thickness; Cortical surface area; Alzheimer's disease or family history of Alzheimer's disease
228	7:104516230:C:T	rs35894637	7.22558e-12	1	Area 7PC	1	rs35894637	NA	NA	NA
229	7:114700101:A:G	rs929199	4.74877e-09	1	Orbital Frontal Complex	1	rs929199	NA	NA	NA
230	7:121166666:C:T	rs9719308	7.59729e-11	2	Inferior 6-8 Transitional Area; Area PGp	2	rs9719308;rs1881374	rs13113026 x rs10259325	No mapped genes	Total PHF-tau (SNP x SNP interaction)
231	7:126026203:A:T	rs984148	3.35697e-08	1	Area TG dorsal	1	rs984148	rs1345259	NA - GRM8	Neurociticism
231	7:126064640:C:T	rs78284522	1.55644e-11	2	Seventh Visual Area; Area anterior 32 prime	1	rs78284522	NA	NA	NA
232	7:133810818:C:T	rs12707136	1.20832e-11	1	Area OP2-3/VS	1	rs12707136	NA	NA	NA
233	7:135103449:C:T	rs2551776	4.0822e-13	1	Area 5m ventral	2	rs2551776;rs6974975	rs3812275; rs3812281; rs2551776	CNOT4	Sex hormone-binding globulin levels; Sex hormone-binding globulin levels adjusted for BMI; Educational attainment (years of education); Educational attainment (MTAG); Liver enzyme levels (gamma-glutamyl transferase)
234	7:158419811:A:G	rs9638063	8.01234e-12	1	ParaHippocampal Area 1	1	rs9638063	rs11983468; rs4796355 x rs12533793	MIR5707 - THAP5P1; No mapped genes x THAP5P1 - NCAPG2	Arabinose levels in elite athletes; Diffuse plaques (SNP x SNP interaction)
235	8:9408978:G:T	rs4840426	1.12107e-17	4	Dorsal area 6; Anterior Agranular Insula Complex; Auditory 5 Complex; Area STSd anterior	1	rs4840426	rs13262031; rs6980728; rs1458942; rs4840425; rs11249945	RNU6-526P - TNKS; NA - TNKS; TNKS, TNKS	Triglyceride levels; Total lipid levels in large VLDL; Concentration of large VLDL particles; Free cholesterol levels in large VLDL; Cholesterol levels in large VLDL; Triglyceride levels in VLDL; Average diameter for VLDL particles; Total lipid levels in very large VLDL; Concentration of very large VLDL particles; Cholesterol levels in chylomicrons and extremely large VLDL; Phospholipid levels in…
236	8:27497592:A:G	rs894021	8.92465e-09	1	Area 25	1	rs894021	NA	NA	NA
236	8:27617978:C:T	rs10110224	4.8785e-11	1	Ventral Area 24d	1	rs10110224	rs10110224	CCDC25	Insomnia
237	8:34955343:A:C	rs2923654	2.03144e-08	1	Area 33 prime	1	rs2923654	rs2405537	NA	Facial morphology (factor 19)
238	8:53840628:C:G	rs12676745	3.80014e-09	1	Medial Belt Complex	1	rs12676745	NA	NA	NA
239	8:56320967:A:G	rs2622540	2.4688e-15	1	Ventral Area 24d	2	rs2622540;rs2658886	NA	NA	NA
240	8:60743407:A:T	rs10086474	7.9937e-12	1	RetroSplenial Complex	1	rs10086474	rs60461555; rs13261481; rs4270952; rs648960	NA; RNA5SP267 - SLC2A13P1	Parental longevity (mother's age at death); Schizophrenia; Educational attainment; Insomnia
241	8:63940139:A:T	rs2736683	3.26858e-14	2	Primary Motor Cortex; Area dorsal 23 a+b	1	rs2736683	rs7834588	NKAIN3	Response to Vitamin E supplementation
242	8:65608361:C:T	rs7830315	2.3916e-16	1	ParaBelt Complex	3	rs7830315;rs9298085;rs3779874	rs7830315	CYP7B1	Schizophrenia
243	8:90650545:C:T	rs10102245	1.37631e-12	1	Area OP1/SII	1	rs10102245	NA	NA	NA
244	8:92323824:C:T	rs11776886	4.4332e-08	1	Primary Sensory Cortex	1	rs11776886	NA	NA	NA
245	8:93213010:A:G	rs2046395	1.63279e-10	11	Medial Superior Temporal Area; Anterior 24 prime; Area 8BM; PreSubiculum; Hippocampus; ParaHippocampal Area 1; Area TG dorsal; Area TE2 anterior; Area PHT; ParaHippocampal Area 2; Para-Insular Area	1	rs2046395	rs1552313; rs1444498; rs1444496	RUNX1T1 - FLJ46284	Brain morphology (MOSTest); Sphingomyelin (d18:2/21:0, d16:2/23:0) levels in elite athletes; Sphingomyelin (d18:1/19:0, d19:1/18:0) levels in elite athletes; Cortical thickness; Vertex-wise cortical thickness; Vertex-wise sulcal depth; Brain shape (segment 1)
246	8:94633050:C:G	rs77714828	6.20689e-15	2	Anterior 24 prime; Area 52	4	rs77714828;rs12675188;rs35945633;rs75820157	rs4478545	CIBAR1-DT	Depression; Major depressive disorder
247	8:142286573:A:C	rs28681435	4.63066e-08	1	Area p32	1	rs28681435	NA	NA	NA
248	8:143345477:A:T	rs12544947	1.55873e-16	1	Area V3A	1	rs12544947	NA	NA	NA
249	9:10040761:A:G	rs35629823	4.59772e-08	1	Pirform Cortex	1	rs35629823	NA	NA	NA
250	9:11384213:A:T	rs1591444	3.74695e-13	1	Primary Visual Cortex	3	rs1591444;rs1279093;rs72696268	rs10809464; rs7045135; rs2105054	AKAP8P1 - JKAMPP1; NA	Educational attainment; Depression; Body mass index
251	9:14068504:G:T	rs544565	3.33619e-11	1	Area 5m ventral	1	rs544565	rs544565	RPL3P11 - ATP5PDP3	Educational attainment
251	9:14197498:A:G	rs10738355	2.43912e-08	1	Second Visual Area	1	rs10738355	NA	NA	NA
251	9:14236134:C:T	rs10961441	1.75001e-09	1	PreSubiculum	1	rs10961441	NA	NA	NA
252	9:14647361:G:T	rs10961635	1.79925e-08	1	Pirform Cortex	1	rs10961635	NA	NA	NA
252	9:14791348:C:T	rs13296345	7.32232e-13	1	Area Posterior Insular 1	1	rs13296345	rs13296345	FREM1	Educational attainment (MTAG); Educational attainment (years of education); Educational attainment
253	9:19507991:C:T	rs3739482	6.00082e-11	1	Sixth Visual Area	1	rs3739482	NA	NA	NA
254	9:22956519:C:T	rs1599698	1.08891e-10	2	Area 55b; Area STSv anterior	1	rs1599698	NA	NA	NA
255	9:26704385:C:T	rs1369053	4.64805e-12	1	Area TG dorsal	1	rs1369053	NA	NA	NA
256	9:31894436:C:T	rs2375725	8.49655e-09	1	Area STGa	2	rs2375725;rs10970725	NA	NA	NA
257	9:37344529:C:T	rs10973303	1.80234e-15	1	Area 25	1	rs10973303	rs2029646; rs10973303	ZCCHC7	Depression; Major depressive disorder
258	9:86345385:C:T	rs10868050	2.49687e-08	1	Area posterior 47r	1	rs10868050	NA	NA	NA
259	9:98256309:A:G	rs10512249	8.07675e-38	8	Medial Area 7A; Area 1; Rostral Area 6; Area 52; Anterior Ventral Insular Area; Dorsal Transitional Visual Area; ParaHippocampal Area 2; posterior OFC Complex	3	rs10512249;rs28457763;rs78893982	rs59925771; rs2282043; rs59015093; rs16909898; rs16909902; rs3824488; rs80155616; rs28510415; rs2282040; rs10512249; rs60417486; rs28427480; rs16909922; rs28446321; rs145965565; rs75614054; rs113154802; rs16909923; rs113851275; rs73529860; rs16909978	PTCH1; PTCH1 - LINC00476; PTCH1 - NA	Life satisfaction; Positive affect; Alanine aminotransferase levels; Lung function (FVC); Pulmonary function (smoking interaction); Pulmonary function; Birth length (MTAG); Birth weight (MTAG); Sunburns; Neuroticism; White blood cell count; Birth weight; Feeling worry; Sensitivity to environmental stress and adversity; Depressive symptoms; Appendicular lean mass; Neuroticism conditioned on self-r…
260	9:101645590:A:T	rs7851057	2.11455e-09	11	Primary Auditory Cortex; Parieto-Occipital Sulcus Area 1; Area 6m anterior; PreSubiculum; ParaHippocampal Area 3; Area PH; Area IntraParietal 0; Area PGs; VentroMedial Visual Area 1; Area TG Ventral; Area posterior 24	1	rs7851057	rs911934; rs7023465; rs7851057	GALNT12 - NME2P3	Left‚Äìright brain asymmetry; Brain morphology (MOSTest); Cortical surface area (MOSTest); IDP T1 FAST ROIs R sup temp gyrus ant; Brain shape (segment 1); Vertex-wise sulcal depth; Cortical thickness; Whole brain restricted isotropic diffusion (multivariate analysis); Whole brain free water diffusion (multivariate analysis); Cortical surface area; Vertex-wise cortical thickness; Vertex-wise corti…
261	9:108639702:A:G	rs2417649	4.25138e-13	2	Posterior Insular Area 2; Dorsal Transitional Visual Area	1	rs2417649	NA	NA	NA
262	9:109609554:C:T	rs7048022	6.91951e-11	1	Area anterior 47r	1	rs7048022	rs7048022	RNA5SP292 - ZNF462	Menarche (age at onset)
262	9:109810348:A:G	rs6477556	6.18185e-09	1	Area PGs	1	rs6477556	NA	NA	NA
263	9:118957692:A:G	rs1952977	1.66642e-24	6	Primary Sensory Cortex; RetroSplenial Complex; Area 8Ad; Anterior Ventral Insular Area; Area PF Complex; VentroMedial Visual Area 1	3	rs1952977;rs12379469;rs7025886	rs12344396; rs10217305	PAPPA	Brain region volumes; Brain shape (segment 1)
264	9:119245183:A:G	rs7030607	2.5351e-08	10	RetroSplenial Complex; PreCuneus Visual Area; Area ventral 23 a+b; Area 8BM; Area 13l; PreSubiculum; Hippocampus; VentroMedial Visual Area 3; Area Lateral Occipital 3; Area 31a	1	rs7030607	rs7030607; rs7020341; rs10759844; rs7852872; rs1876475	ASTN2	Brain region volumes; Migraine; HippSubfield lh volume Whole-hippocampus; HippSubfield rh volume subiculum-body; HippSubfield lh volume GC-ML-DG-head; HippSubfield lh volume CA4-body; HippSubfield lh volume Whole-hippocampal-head; aseg lh volume Hippocampus; IDP T1 FAST ROIs L hippocampus; Cortical thickness; Vertex-wise cortical thickness; Vertex-wise sulcal depth; Cortical surface area; Uterine…
265	9:119948458:C:T	rs7044769	1.52937e-11	2	Area dorsal 32; Area V6A	1	rs7044769	NA	NA	NA
266	9:120507371:A:G	rs72616623	1.75636e-15	1	Area 9 Posterior	1	rs72616623	rs10818081; rs7021145	TLR4 - TPT1P9	Insomnia; Externalizing behaviour (multivariate analysis)
267	9:121635128:A:C	rs6478387	7.83785e-11	2	Area 6m anterior; ProStriate Area	1	rs6478387	rs71507562	NA	Sociability score
268	9:127843944:A:C	rs591014	6.60662e-18	3	RetroInsular Cortex; Frontal OPercular Area 3; Frontal OPercular Area 2	2	rs591014;rs381180	rs637473; rs191242857; rs12378015	SCAI; PPP6C	Smoking cessation; Externalizing behaviour (multivariate analysis); Smoking cessation (MTAG)
269	9:137967701:C:T	rs730539	2.1437e-11	1	Area posterior 10p	1	rs730539	NA	NA	NA
270	10:1799598:A:C	rs6560768	1.23934e-20	2	Fourth Visual Area; Area IFJa	2	rs6560768;rs11592506	NA	NA	NA
270	10:2049101:A:G	rs112357539	1.94732e-11	2	Area 5m; Area 8Av	1	rs112357539	NA	NA	NA
271	10:7013195:C:T	rs11254913	4.8674e-11	2	Primary Sensory Cortex; Area Lateral IntraParietal dorsal	1	rs11254913	NA	NA	NA
272	10:8260381:A:C	rs12220462	7.76468e-11	1	Area 6 anterior	1	rs12220462	NA	NA	NA
273	10:11413774:A:G	rs10905938	2.78282e-13	1	Area 31p ventral	1	rs10905938	NA	NA	NA
274	10:33491186:C:T	rs2474720	2.12907e-09	10	IntraParietal Sulcus Area 1; Area 7PC; Area 1; Area PFcm; Middle Insular Area; ParaHippocampal Area 1; Area STSd anterior; Area PFm Complex; Area PGs; Area STSv anterior	1	rs2474720	rs2247015; rs1555319; rs2474720	NRP1	Blood protein levels; Cortical surface area; Serum levels of protein NRP1; Brain morphology (MOSTest); Biological sex
275	10:62033793:A:G	rs80101495	1.27038e-10	1	Area 3a	1	rs80101495	rs16914670	ANK3	Biological sex
276	10:64504212:C:T	rs224064	3.88453e-08	1	Premotor Eye Field	1	rs224064	rs224139; rs224143; rs224063; rs224082	ZNF365 - ALDH7A1P4; NA - ALDH7A1P4; ALDH7A1P4 - ADO; ADO	Insomnia; Crohn's disease; Platelet distribution width; Monocyte count; Platelet count
277	10:68484785:C:T	rs10997367	1.50219e-11	1	Area 9 Posterior	3	rs10997367;rs12780976;rs2394300	NA	NA	NA
278	10:70677773:A:G	rs10823270	1.40297e-11	1	Area 9-46d	1	rs10823270	NA	NA	NA
279	10:89416350:G:T	rs2180970	2.91897e-08	1	Dorsal area 6	1	rs2180970	rs791888	RPS26P38 - PAPSS2	Magnesium levels
280	10:91411383:A:G	rs4933509	3.19836e-11	1	Perirhinal Ectorhinal Cortex	2	rs4933509;rs12414650	NA	NA	NA
281	10:94655476:A:G	rs10786057	2.94165e-14	2	Parieto-Occipital Sulcus Area 1; Area dorsal 23 a+b	1	rs10786057	rs1536329	EXOC6	Vertex-wise sulcal depth; Cortical surface area
281	10:94850212:C:T	rs56927957	2.90322e-08	1	Second Visual Area	1	rs56927957	NA	NA	NA
282	10:104793904:C:T	rs79668541	4.89825e-28	2	Area PFm Complex; Lateral Belt Complex	2	rs79668541;rs11191424	rs7910601; rs17115100; rs1004467; rs11191416; rs3824754; rs7098825; rs77335224; rs11191434; rs3740390; rs11191447; rs11191454; rs77180047; rs77602510; rs78821730; rs12411886; rs112314091; rs5011520; rs11191472; rs12413409; rs11191479; rs77860422; rs11191499; rs11191502; rs11191514; rs11191521; rs75970938; rs79668541; rs76752100; rs12219027; rs1926032; rs943037; rs11191548; rs10786736; rs12217501;…	WBP1L; WBP1L, CYP17A1; CYP17A1; PFN1P11; BORCS7-ASMT, BORCS7; BORCS7-ASMT, U6; BORCS7-ASMT, AS3MT; AS3MT, BORCS7-ASMT; BORCS7-ASMT - CNNM2; CNNM2; NT5C2, CNNM2; NT5C2; INA - PCGF6	Coronary artery disease; Parkinson's disease; Myocardial infarction; Systolic blood pressure; Hypertension; Pulse pressure; Diastolic blood pressure; Mean arterial pressure; Depressive symptoms; Neuroticism; Systolic blood pressure x depressive symptoms interaction (2df test); Coronary artery disease (myocardial infarction, percutaneous transluminal coronary angioplasty, coronary artery bypass gr…
283	10:107027502:C:T	rs1843094	3.27869e-11	1	Auditory 5 Complex	1	rs1843094	NA	NA	NA
284	10:114752503:C:T	rs17747324	4.20412e-12	2	Area TE2 anterior; ParaHippocampal Area 2	2	rs17747324;rs12255678	rs35011184; rs17747324; rs61875120; rs34872471; rs35198068; rs4506565; rs7903146; rs55899248; rs36090025; rs55853916; rs7074440; rs4367880	TCF7L2	Type 2 diabetes; Spherical equivalent; Body mass index; Body mass index (age>50); Body mass index x sex x age interaction (4df test); Alzheimer's disease or fasting glucose levels (pleiotropy); Glycated hemoglobin levels; Sex hormone-binding globulin levels adjusted for BMI; Low myopia vs hyperopia; Fasting glucose; Pulse pressure; Systolic blood pressure; Healthspan; Diabetic retinopathy; Glucos…
285	10:115077602:A:G	rs10787483	3.84766e-09	1	Area STSd anterior	2	rs10787483;rs4918812	rs4918814	NA - RNU7-165P	Neuroticism (MTAG)
286	10:118605505:C:T	rs72831646	3.72216e-08	1	Area p32 prime	1	rs72831646	NA	NA	NA
286	10:118696266:A:T	rs4751614	7.82945e-13	13	Primary Sensory Cortex; Parieto-Occipital Sulcus Area 1; Lateral Area 7A; Area 3a; Area 8Ad; Area 8C; Posterior Insular Area 2; Middle Insular Area; Frontal OPercular Area 3; Perirhinal Ectorhinal Cortex; Area TemporoParietoOcci pital Junction 1; Area FST; Insular Granular Complex	3	rs4751614;rs4752015;rs3781566	rs2257791; rs2531685; rs10510025; rs740600; rs10886017; rs4638225; rs4752018; rs719012; rs11598817; rs4751614; rs1905544; rs7902527; rs1122688; rs11593277; rs10886021; rs12769006; rs10787738; rs10749233	ENO4, SHTN1; SHTN1, ENO4; SHTN1	Brain region volumes; Brain shape (segment 1); Brain morphology (MOSTest); Body mass index; Cortical surface area (MOSTest); Cortical thickness; Vertex-wise cortical thickness; Vertex-wise sulcal depth; Smoking initiation (ever regular vs never regular) (MTAG); Smoking initiation (ever regular vs never regular); Risk-taking behavior (multivariate analysis); Whole brain restricted isotropic diffus…
287	10:120178246:C:T	rs2152535	1.99202e-15	2	Area IntraParietal 2; Area V3CD	2	rs2152535;rs72835443	rs4752158	LINC00867 - NA	Biological sex
288	10:126306964:C:T	rs3824808	8.40391e-25	6	Parieto-Occipital Sulcus Area 1; Area 5m ventral; Area Posterior 24 prime; PreSubiculum; Area IntraParietal 2; Area 31pd	6	rs3824808;rs3802701;rs72842384;rs4962692;rs34501420;rs12251328	rs7095944; rs2061071	LHPP; FAM53B	Asthma; Brain region volumes
289	10:131412659:C:G	rs12266634	2.99959e-14	2	RetroInsular Cortex; PreSubiculum	1	rs12266634	rs4751107; rs1008982; rs2008387	MGMT	Estimated glomerular filtration rate; Creatinine levels; Cystatin C levels; Estimated glomerular filtration rate (creatinine); Anorexia nervosa
290	11:12633091:A:G	rs11022446	6.25254e-09	1	Fusiform Face Complex	1	rs11022446	NA	NA	NA
290	11:12741476:C:G	rs10831899	8.72552e-11	1	Area STGa	2	rs10831899;rs1992334	NA	NA	NA
291	11:19851627:C:T	rs113614148	4.76599e-09	1	Area 52	1	rs113614148	NA	NA	NA
292	11:20326285:G:T	rs11025481	1.16601e-11	1	Primary Sensory Cortex	1	rs11025481	NA	NA	NA
293	11:28608730:C:G	rs4378371	9.59937e-26	2	Area V4t; Area TE1 Middle	1	rs4378371	rs11030380; rs7127383; rs2585817; rs7952220; rs7931440; rs59617050; rs10767735; rs4636654; rs4275621; rs6484385; rs4923556	METTL15 - NA; METTL15 - LINC02758; NA - LINC02758	Alcohol consumption (drinks per week) (MTAG); Cigarettes smoked per day (MTAG); Smoking status (ever vs never smokers); Smoking initiation; Attention deficit hyperactivity disorder (MTAG); Disruptive behavior (multivariate analysis); Smoking cessation (MTAG); Depression (broad); Schizophrenia; Neuropsychiatric disorders; General cognitive ability; Major depressive disorder (MTAG); Cognitive perfo…
294	11:29776269:A:T	rs2758703	3.06882e-14	1	Dorsal Transitional Visual Area	1	rs2758703	rs322627; rs322614; rs10835565	LINC02755	Educational attainment; Educational attainment (years of education); Highest math class taken (MTAG); Educational attainment (MTAG); Neuroticism
295	11:30718731:A:G	rs294351	2.6185e-11	2	ParaHippocampal Area 1; Ventral Visual Complex	1	rs294351	NA	NA	NA
296	11:31434104:C:T	rs9971609	3.32948e-17	2	Primary Visual Cortex; Second Visual Area	4	rs9971609;rs3026401;rs628224;rs1806153	rs61879863	DCDC1	White matter microstructure (mode of anisotropy)
297	11:32300458:C:T	rs10767929	3.89326e-08	1	Area 8B Lateral	1	rs10767929	rs10767929; rs12224688	THEM7P	Gut microbiome composition (winter); Uterine fibroids
298	11:47361084:C:T	rs2856653	1.14108e-15	3	Primary Motor Cortex; Area 5m; Area 8Ad	2	rs2856653;rs896817	rs11039183; rs2856653	MADD; MYBPC3	Breast cancer; Medication use (agents acting on the renin-angiotensin system)
298	11:48205775:C:T	rs11039569	1.59343e-08	1	Parieto-Occipital Sulcus Area 1	2	rs11039569;rs896817	rs11602180; rs2727040	PTPRJ; TRIM49B	Sleep duration; Chronic kidney disease; Estimated glomerular filtration rate; Estimated glomerular filtration rate (creatinine)
298	11:49768735:C:G	rs11040506	4.02841e-14	1	Area STGa	1	rs11040506	rs146706984; rs11245604; rs4881702; rs118174209; rs117353933	NA - TRIM51FP; GTF2IP11 - PHKG1P3; GTF2IP11 - NA; LINC02750 - OR4C50P; LINC02750 - NA	Triglyceride levels; Alanine aminotransferase levels; Red blood cell count; Gamma glutamyl transpeptidase; Aspartate aminotransferase levels
299	11:57644334:A:G	rs6591434	8.02747e-23	2	Area 5m; Anterior IntraParietal Area	1	rs6591434	rs10896633; rs11606396; rs10896636; rs11604333; rs576859; rs7129727; rs11607056; rs12790196; rs9420; rs11570190; rs3781885; rs708228; rs12807250; rs7932091; rs7936998; rs7117205; rs6591434; rs2509805; rs78587207; rs685149; rs674094; rs9645687; rs641325	CLP1; CLP1 - ZDHHC5; ZDHHC5; TMX2; SELENOH; CTNND1; CTNND1 - OR5BA1P; OR5BA1P; OR5BA1P - OR5AZ1P	Positive affect; Mean corpuscular volume; Mean corpuscular hemoglobin; Depression; Neuroticism; Depressive symptoms; Neurociticism; General factor of neuroticism; Anxiety; Educational attainment; Well-being spectrum (multivariate analysis); Problematic alcohol use; Autism spectrum disorder or schizophrenia; Schizophrenia; Life satisfaction; Educational attainment (years of education); Highest mat…
300	11:61274790:G:T	rs10792315	5.44665e-09	1	Area 5m ventral	1	rs10792315	rs3802951; rs751984	PPP1R32 - MIR4488; LRRC10B	General cognitive ability; Diastolic blood pressure (cigarette smoking interaction); Systolic blood pressure (cigarette smoking interaction); Diastolic blood pressure; Systolic blood pressure; Mean arterial pressure; Hypertension; Medication use (agents acting on the renin-angiotensin system); Medication use (calcium channel blockers)
301	11:61571348:C:G	rs174548	5.91621e-21	1	RetroSplenial Complex	3	rs174548;rs174572;rs174628	rs174529; rs174530; rs174533; rs174535; rs174536; rs174537; rs102275; rs102274; rs4246215; rs174541; rs174544; rs174545; rs174546; rs174547; rs174548; rs174549; rs174550; rs174551; rs174553; rs174554; rs174555; rs174556; rs174557; rs7394579; rs174559; rs174560; rs174561; rs174562; rs174564; rs28456; rs174566; rs174567; rs174568; rs99780; rs1535; rs174574; rs174576; rs174577; rs174578; rs174580; r…	TMEM258, MYRF; MYRF, TMEM258; TMEM258; FADS2, FEN1; FADS2; FADS1, FADS2; FADS2, FADS1; FADS2, FADS1, MIR1908	Low density lipoprotein cholesterol levels; Heel bone mineral density; High density lipoprotein cholesterol levels; Iron status biomarkers (transferrin saturation); Iron status biomarkers (total iron binding capacity); HDL cholesterol; Triglycerides; Total cholesterol levels; Triglyceride levels; Reticulocyte count; Alkylphosphatidylcholine (O-32:2) levels; Phosphatidylinositol (34:1) levels; Lys…
atidylcholine (22:6) [sn1] levels; Phosphatidylcholine diacyl C36:3 levels; 1	2-dilinoleoyl-GPC (18:2/18:2) levels; 1-linoleoyl-2-linolenoyl-GPC (18:2/18:3) levels; Adrenate (22:4n6) levels; Cholesteryl ester levels in very large VLDL; Granulocyte percentage of myeloid white cells; Breast milk fatty acid composition (maternal genotype effect); Breast milk fatty acid composition (infant genotype effect); Phosphatidylcholine (18:1_20:3) levels; Alkylphosphatidylcholine (O-16…	d18:2/20:0) levels; Phosphatidylcholines (38:4)C levels; Phosphatidylcholines (38:6)A levels; Serum alkaline phosphatase levels; Phosphatidylinositol (18:0_20:3) (a) levels; Lysophosphatidylethanolamine (18:1) [sn2] levels; Phosphatidylcholine (18:1_18:2) levels; Phosphatidylcholine (18:1_18:1) levels; Phosphatidylcholine (18:2_18:2) levels; Phosphatidylcholine (18:0_18:2) levels; Alkylphosphatid…	O-16:0/22:5n3) levels; Metabolite peak levels (QI15965); Metabolite peak levels (QI261); 1-(1-enyl-stearoyl)-2-arachidonoyl-GPC (p-18:0/20:4) levels; Metabolite peak levels (QI15536); Metabolite peak levels (QI9489); 1-palmityl-2-arachidonoyl-GPC (o-16:0/20:4) levels; Oleoyl-arachidonoyl-glycerol (18:1/20:4) [1] levels; 1-stearoyl-2-arachidonoyl-gpc (18:0/20:4) levels; Linoleic acid levels; Free …	d18:1/24:2) levels; 1-stearoyl-2-oleoyl-GPI (18:0/18:1) levels; 1-arachidonoyl-GPI (20:4) levels; Apolipoprotein A1 levels; Postprandial estimated degree of unsaturation; Delta-5 desaturase activity response to n3-polyunsaturated fat supplement; HDL cholesterol levels x alcohol consumption (drinkers vs non-drinkers) interaction (2df); Triglyceride levels x alcohol consumption (drinkers vs non-dri…	attention-deficit/hyperactivity disorder	autism spectrum disorder	bipolar disorder	major depression	obsessive-compulsive disorder	schizophrenia
302	11:68340312:C:T	rs73504493	2.81993e-08	1	Middle Temporal Area	1	rs73504493	rs2510372	PPP6R3 - GAL	Serum metabolite levels
303	11:71840144:A:G	rs76440758	3.93457e-09	1	Auditory 5 Complex	1	rs76440758	NA	NA	NA
304	11:73509274:C:G	rs12285303	3.51097e-18	1	Third Visual Area	5	rs12285303;rs11235961;rs2200614;rs11235826;rs72974828	rs1723832	MRPL48	Cortical thickness
304	11:73678945:C:T	rs4944871	1.80972e-11	2	Third Visual Area; Area STSv posterior	4	rs4944871;rs2200614;rs11235826;rs11235961	NA	NA	NA
305	11:77864023:C:T	rs1263726	2.71349e-11	2	Parieto-Occipital Sulcus Area 1; Area PGp	1	rs1263726	NA	NA	NA
306	11:90418884:A:G	rs12574847	2.27446e-08	1	Lateral Belt Complex	2	rs12574847;rs535467	rs11019128; rs7948975; rs1792602	DISC1FP1	Highest math class taken (MTAG); Educational attainment; Educational attainment (years of education); Alzheimer's disease or educational attainment (pleiotropy)
307	11:91958224:A:G	rs6483170	2.54357e-16	3	Primary Visual Cortex; PreCuneus Visual Area; Orbital Frontal Complex	2	rs6483170;rs1379802	NA	NA	NA
308	11:96029536:C:T	rs116119044	4.69081e-08	1	Area IFSa	1	rs116119044	NA	NA	NA
309	11:104458757:C:T	rs2513198	2.27898e-11	1	ParaHippocampal Area 3	1	rs2513198	rs10895702	LINC02552	Educational attainment (years of education); Educational attainment
310	11:110962880:A:G	rs167684	2.09973e-09	11	Area 47l (47 lateral); RetroInsular Cortex; Area PFcm; Middle Insular Area; Entorhinal Cortex; PreSubiculum; ProStriate Area; Area TE1 posterior; VentroMedial Visual Area 3; Area Frontal Opercular 5; Area posterior 10p	1	rs167684	rs321403; rs321404; rs321406; rs11213729; rs7123402; rs574760; rs167684	RNA5SP350 - LINC02550; LINC02550	Cortical volume; Brain region volumes; Whole brain restricted isotropic diffusion (multivariate analysis); Whole brain free water diffusion (multivariate analysis); Brain morphology (MOSTest); Subcortical volume (MOSTest); Whole brain restricted directional diffusion (multivariate analysis); Cortical surface area; Vertex-wise sulcal depth; Brain morphology (min-P); Subcortical volume (min-P); apa…
311	11:112554989:C:G	rs10750006	3.56543e-11	2	Area 11l; Area anterior 32 prime	2	rs10750006;rs17495657	NA	NA	NA
312	11:112996454:A:G	rs2012801	6.11769e-20	1	Area TF	5	rs2012801;rs4936263;rs10891487;rs10891499;rs17114757	rs12224032; rs1273044	NCAM1	Schizophrenia; Blood protein levels; Serum levels of protein NCAM1
312	11:113204266:C:T	rs11214577	8.76456e-18	1	Hippocampus	1	rs11214577	rs11214596; rs2734849	ANKK1	Well-being spectrum (multivariate analysis); Life satisfaction; Leisure sedentary behaviour (computer use)
313	11:130452805:A:C	rs11222186	1.15075e-14	3	Dorsal Area 24d; Area 8BM; Area Lateral Occipital 3	1	rs11222186	rs11600573	BAK1P2 - MIR8052	Vertex-wise cortical surface area
314	11:131381054:C:T	rs407056	5.71865e-15	1	Area 52	1	rs407056	NA	NA	NA
315	11:131784282:C:T	rs554123	1.61984e-10	12	Parieto-Occipital Sulcus Area 2; Seventh Visual Area; IntraParietal Sulcus Area 1; Fusiform Face Complex; Middle Temporal Area; PreCuneus Visual Area; Area 31p ventral; Lateral Area 7A; Medial Area 7A; Area Lateral IntraParietal ventral; Ventral IntraParietal Complex; Area IntraParietal 0	1	rs554123	NA	NA	NA
316	11:133825855:A:G	rs12273435	8.79342e-15	1	Area TemporoParietoOcci pital Junction 1	1	rs12273435	rs12273435	IGSF9B	Educational attainment (MTAG); Educational attainment (years of education); Cognitive performance (MTAG); Externalizing behaviour (multivariate analysis); Insomnia; Educational attainment
316	11:133834104:C:T	rs612823	5.57584e-19	1	Area 8B Lateral	2	rs612823;rs73036062	NA	NA	NA
317	11:134245284:C:T	rs9783402	2.87416e-12	1	Area PGp	1	rs9783402	NA	NA	NA
318	12:5906139:A:G	rs3782652	2.11217e-09	11	Primary Visual Cortex; Third Visual Area; Primary Sensory Cortex; Area 5L; Area 1; Dorsal area 6; Area OP2-3/VS; Anterior IntraParietal Area; Area V3CD; Insular Granular Complex; Lateral Belt Complex	1	rs3782652	rs3782652; rs3782655; rs3782656; rs2277403; rs7311862	ANO2	Brain region volumes; Brain morphology (MOSTest); Vertex-wise cortical surface area; Whole brain restricted directional diffusion (multivariate analysis); Cortical thickness; Vertex-wise cortical thickness; Brain shape (segment 1); Whole brain free water diffusion (multivariate analysis); Vertex-wise sulcal depth; Whole brain restricted isotropic diffusion (multivariate analysis); Cortical surfac…
319	12:11939528:A:G	rs10491990	3.10209e-11	1	Area 9 anterior	1	rs10491990	NA	NA	NA
320	12:13395812:C:T	rs10845722	4.89546e-08	1	Area STSv posterior	1	rs10845722	NA	NA	NA
321	12:24107597:A:C	rs7314326	1.05616e-17	2	Area PFcm; Area TE1 posterior	3	rs7314326;rs3899208;rs7297174	rs7314326	SOX5	Schizophrenia
321	12:24164088:A:C	rs12311849	1.05532e-27	3	Primary Visual Cortex; IntraParietal Sulcus Area 1; Area 45	7	rs12311849;rs6487370;rs3899208;rs10842268;rs10734732;rs17487383;rs10842255	rs11047209	SOX5	Externalizing behaviour (multivariate analysis)
321	12:24245580:G:T	rs12322120	7.83662e-18	4	Area 6m anterior; Area PF opercular; ParaHippocampal Area 2; Para-Insular Area	4	rs12322120;rs10842255;rs12312384;rs10842268	NA	NA	NA
322	12:56865056:C:G	rs2638315	1.16545e-15	2	Area 33 prime; Area 31pd	1	rs2638315	rs2939302; rs7298123; rs2933243; rs73114872; rs7302925; rs2657880; rs2638315; rs2657879; rs2638314; rs2933235	MIP; SPRYD4; GLS2, SPRYD4; SPRYD4, GLS2; RBMS2	Serum metabolite levels; Glutamine levels; Isoleucine levels; Principal component-derived dietary pattern 31; Albumin levels; Alanine levels; Histidine levels; Serum albumin levels; Total bilirubin levels; Postprandial glutamine; Blood urea nitrogen levels; Plasma free amino acid levels (adjusted for twenty other PFAAs); Plasma free amino acid levels (adjusted for one other PFAA); Plasma free ami…
323	12:57188563:A:T	rs117955669	2.49625e-11	2	Fourth Visual Area; Area 52	1	rs117955669	NA	NA	NA
324	12:57643686:A:G	rs7976512	3.73728e-11	1	Area IFJp	1	rs7976512	rs487722	R3HDM2	Chronotype
325	12:58286188:C:T	rs11172371	7.524e-15	2	RetroSplenial Complex; Area ventral 23 a+b	3	rs11172371;rs7971877;rs4760332	rs4760172; rs10877029; rs10877030; rs11172371	CTDSP2 - ATP23	Attention deficit hyperactivity disorder or autism spectrum disorder or intelligence (pleiotropy); Total cholesterol levels; Platelet distribution width; Educational attainment
326	12:60294493:A:G	rs35268638	8.5835e-19	3	Area 23c; Polar 10p; Area posterior 24	10	rs35268638;rs12830284;rs1602837;rs9668893;rs970976;rs11173422;rs1995514;rs4636713;rs4405355;rs73115337	NA	NA	NA
326	12:61258329:A:G	rs10877461	4.02444e-08	1	Posterior InferoTemporal complex	6	rs10877461;rs970976;rs11173422;rs1995514;rs4636713;rs4405355	NA	NA	NA
327	12:65795603:C:T	rs10878271	2.87341e-15	16	RetroSplenial Complex; Medial Area 7P; Area Posterior 24 prime; Area 8BM; Area 10v; PreSubiculum; Hippocampus; Area STSd posterior; Area TF; Area TemporoParietoOcci pital Junction 1; Area PGi; Area PGs; Area Lateral Occipital 3; Area 31pd; Area 31a; posterior OFC Complex	2	rs10878271;rs61921502	rs12229918; rs10784447; rs12810744; rs10506525; rs12368809; rs10878269; rs10878271; rs2336713; rs2336714; rs1389799	MSRB3	Primary tooth development (number of teeth); Primary tooth development (time to first tooth eruption); Brain rsFMRI measurement (functional connectivity) (Net_Edge_ICA6); Brain region volumes; Waist-hip ratio; Cortical thickness (MOSTest); Vertex-wise cortical surface area; Snoring; Brain morphology (MOSTest); Cortical surface area (MOSTest); Cortical surface area; Cortical volume; Cortical surfa…
327	12:65905126:C:T	rs79487293	7.80783e-13	14	Second Visual Area; Parieto-Occipital Sulcus Area 1; Area Posterior 24 prime; Area dorsal 32; Area 9 Middle; Area 13l; PreSubiculum; Hippocampus; ParaHippocampal Area 3; Area STSd posterior; Area TG dorsal; VentroMedial Visual Area 1; ParaHippocampal Area 2; Area posterior 47r	3	rs79487293;rs17178006;rs61921502	rs79487293	MSRB3 - LINC02454	Brain region volumes; Cortical surface area; Lung function (FVC); Whole brain restricted isotropic diffusion (multivariate analysis); Whole brain free water diffusion (multivariate analysis); Whole brain restricted directional diffusion (multivariate analysis); Vertex-wise sulcal depth; Cortical thickness; Vertex-wise cortical thickness
328	12:73915681:C:T	rs1822506	8.40595e-12	1	Area 8B Lateral	2	rs1822506;rs7316821	NA	NA	NA
329	12:78804859:A:G	rs1430556	4.40003e-11	2	Parieto-Occipital Sulcus Area 2; Area V3CD	1	rs1430556	NA	NA	NA
330	12:80019427:C:T	rs4842267	1.16823e-11	13	Area 55b; Superior Frontal Language Area; Supplementary and Cingulate Eye Field; Area 6m anterior; Dorsal area 6; Ventral Area 6; Area 9 Posterior; Area IFSa; Frontal OPercular Area 3; Area TE1 anterior; Area TE1 posterior; Area TF; Area posterior 24	2	rs4842267;rs1245770	rs11614730; rs4479056; rs4842266; rs4842316; rs4842267; rs12424773; rs12424774; rs4842318	SYT1 - NOP56P3; PAWR	Cortical thickness (MOSTest); Pulse pressure; Monocyte count; White blood cell count; Peripheral artery disease; Cortical surface area; Brain morphology (MOSTest); Cortical surface area (MOSTest); Whole brain restricted isotropic diffusion (multivariate analysis); Vertex-wise sulcal depth; Cortical thickness; Vertex-wise cortical surface area; Vertex-wise cortical thickness; Neutrophil count; Sys…
331	12:96283474:A:G	rs12828952	5.56288e-11	2	Hippocampus; Para-Insular Area	1	rs12828952	NA	NA	NA
332	12:103501562:C:T	rs1401989	5.91321e-11	1	Parieto-Occipital Sulcus Area 1	2	rs1401989;rs11111427	rs7958371	NA	Educational attainment (years of education); Educational attainment (MTAG)
333	12:106476805:C:T	rs12146713	2.00689e-20	20	PreCuneus Visual Area; Area 7m; Parieto-Occipital Sulcus Area 1; Area 5m; Supplementary and Cingulate Eye Field; Area 10d; Polar 10p; Orbital Frontal Complex; Area OP4/PV; Area 52; Posterior Insular Area 2; Middle Insular Area; Hippocampus; ProStriate Area; Perirhinal Ectorhinal Cortex; Area PF opercular; Area 25; Area s32; Area Frontal Opercular 5; Area posterior 47r	1	rs12146713	rs12146713; rs1978730	NUAK1	Brain region volumes; White matter microstructure (axial diusivities); White matter microstructure (mean diusivities); White matter microstructure (radial diusivities); Brain morphology (MOSTest); Subcortical volume (MOSTest); Brain morphology (min-P); Cortical surface area (MOSTest); Lateral ventricular volume in normal aging; White matter microstructure (mode of anisotropy); White matter micros…
333	12:106502085:A:G	rs10746055	8.29564e-12	2	Area p32; Area posterior 9-46v	1	rs10746055	NA	NA	NA
334	12:110010866:A:G	rs12314392	2.42935e-16	1	Frontal Eye Fields	2	rs12314392;rs2111216	rs7313797; rs1558804; rs6606725; rs888194; rs10850379; rs12314392; rs3742015	KCTD10; UBE3B - MMAB; MMAB; MVK	Feeling hurt; Protein quantitative trait loci (liver); Neuroticism; Life satisfaction; Hearing loss; Red cell distribution width; Triglyceride levels in HDL; Cholesteryl esters to total lipids ratio in very large VLDL; Triglyceride levels in medium HDL; Depressive symptoms; Positive affect; Mean corpuscular hemoglobin; Schizophrenia; Worry; Cataracts; Total cholesterol levels
335	12:110571845:A:G	rs11065129	5.6299e-12	1	Third Visual Area	2	rs11065129;rs4766428	rs7975364; rs1986123; rs6606686; rs1502337	IFT81; IFT81 - ATP2A2; GPN3; TCTN1	Total intracranial volume; Diastolic blood pressure; Body mass index; Adult body size
336	12:117699440:C:T	rs939474	2.39972e-13	1	Sixth Visual Area	1	rs939474	rs2682820	NOS1	Insomnia
337	12:118887928:A:G	rs61944672	8.41665e-13	1	Area 47m	1	rs61944672	rs6490177; rs884844; rs56080343	TAOK3; SUDS3; SUDS3 - LINC02460	Neuroticism; Neurociticism; Sensitivity to environmental stress and adversity; Prolylglycine levels in elite athletes
338	12:121988384:A:G	rs28379971	4.70248e-11	1	Area 25	1	rs28379971	rs10849893	KDM2B	Fasting blood glucose (BMI interaction); Fasting blood glucose
339	12:124407403:C:T	rs10846579	1.35318e-15	1	Area IntraParietal 1	1	rs10846579	rs11057393; rs12317176; rs7301953; rs7133378; rs4575361; rs3802999; rs10846580; rs12298484; rs11057396; rs9863; rs4930724; rs11057401; rs4930726; rs7132655; rs4765219; rs3789967; rs80270210; rs7973683; rs4765528; rs4765541; rs7978610; rs952632; rs7307277; rs71458830; rs7135314; rs12310367; rs12311848; rs11057413; rs1187415; rs12303671; rs1054852	CCDC92, CCDC92, DNAH10, DNAH10; DNAH10, DNAH10, CCDC92, CCDC92; CCDC92, CCDC92, DNAH10OS, DNAH10, DNAH10; CCDC92, CCDC92, DNAH10, DNAH10, DNAH10OS; DNAH10OS, DNAH10, DNAH10, CCDC92, CCDC92; DNAH10OS, CCDC92, CCDC92, DNAH10, DNAH10; CCDC92, CCDC92; ZNF664, RFLNA; RFLNA, ZNF664	Red blood cell count; Waist circumference adjusted for BMI (joint analysis main effects and smoking interaction); Waist circumference adjusted for BMI (adjusted for smoking behaviour); Waist circumference adjusted for body mass index; Waist circumference adjusted for BMI in non-smokers; Waist circumference adjusted for BMI (joint analysis main effects and physical activity interaction); Waist cir…
340	12:124926954:C:G	rs11057625	3.29075e-08	1	Anterior Agranular Insula Complex	1	rs11057625	NA	NA	NA
341	12:129620455:A:G	rs10847778	1.33818e-08	1	Middle Insular Area	1	rs10847778	NA	NA	NA
342	13:33565929:A:G	rs71436498	2.91e-08	1	ParaHippocampal Area 2	1	rs71436498	NA	NA	NA
343	13:39687949:G:T	rs67298163	9.17751e-11	1	posterior OFC Complex	1	rs67298163	NA	NA	NA
344	13:43902817:C:T	rs73178328	1.79759e-09	1	Middle Insular Area	1	rs73178328	NA	NA	NA
345	13:47899095:A:G	rs564425	1.46944e-08	1	Area s32	1	rs564425	NA	NA	NA
345	13:47908990:G:T	rs9534598	4.2261e-08	1	Orbital Frontal Complex	1	rs9534598	NA	NA	NA
346	13:53781644:C:T	rs2806963	6.26126e-18	2	Area OP2-3/VS; Area TG Ventral	6	rs2806963;rs7326087;rs4525388;rs2813577;rs7328151;rs1816841	rs1923767; rs1951722; rs1322944; rs2408766; rs8002513	LINC01065; LINC01065 - PCDH8P1	Depressive symptoms (MTAG); Depressive symptoms; Depression; Insomnia
347	13:59237525:A:G	rs35675717	8.94596e-15	1	Primary Auditory Cortex	1	rs35675717	rs9538160	NA - DNAJA1P1	Endometriosis or depression (pleiotropy)
348	13:60284733:C:T	rs75834467	2.8749e-14	3	Area 55b; Area 3a; Area 31a	1	rs75834467	NA	NA	NA
348	13:60349503:C:G	rs341547	4.09772e-11	1	Frontal OPercular Area 3	1	rs341547	NA	NA	NA
348	13:60779722:C:T	rs7997690	4.47816e-12	1	Area STSv posterior	1	rs7997690	rs7333511; rs4886217	RNY4P28 - LINC00434; LINC00434 - TARDBPP2	Educational attainment; Noncognitive aspects of educational attainment
349	13:69571992:A:G	rs1417431	1.14088e-11	1	Middle Insular Area	2	rs1417431;rs1537928	rs9541694	ZDHHC20P4 - SNRPFP3	Anxiety
349	13:69834336:A:G	rs2084180	2.63673e-09	1	Hippocampus	1	rs2084180	NA	NA	NA
350	13:75272579:C:T	rs36168783	1.75974e-08	1	ParaBelt Complex	1	rs36168783	NA	NA	NA
351	13:84937614:C:T	rs7326128	1.13064e-08	1	Area 43	1	rs7326128	NA	NA	NA
352	13:99221879:A:G	rs4771307	8.07986e-13	1	Area 33 prime	1	rs4771307	rs9517313	FARP1, STK24	Neuroticism; Depressive symptoms; General factor of neuroticism; Gastroesophageal reflux disease; Educational attainment; Major depressive disorder
353	13:100693002:A:G	rs9513696	9.83364e-11	1	Area 43	1	rs9513696	rs1347190; rs17474781; rs9517948; rs9585327; rs9513696	LINC00554; LINC00554 - NDUFA12P1; NDUFA12P1 - PCCA-DT	Hyperopia; Myopia; Ocular disease; Fresh fruit consumption; Spherical equivalent; High myopia; Myopia (age of diagnosis)
354	13:101489711:C:G	rs7317252	6.51032e-12	2	Sixth Visual Area; Area STSd anterior	1	rs7317252	NA	NA	NA
355	13:113765235:A:G	rs2774033	3.94499e-08	1	Area p32 prime	1	rs2774033	rs6046	F7	Factor VII levels
356	13:114945867:A:G	rs6560935	9.286e-12	1	ProStriate Area	1	rs6560935	rs7323748	CDC16	Eosinophil counts
357	14:23319679:C:T	rs4982688	3.0724e-08	1	RetroSplenial Complex	1	rs4982688	NA	NA	NA
357	14:23476744:G:T	rs12433669	2.27623e-11	1	posterior OFC Complex	1	rs12433669	NA	NA	NA
358	14:42076434:C:T	rs61990289	1.28515e-13	1	Area posterior 47r	2	rs61990289;rs8013838	rs9806026; rs61990288; rs1111179; rs1950835; rs1137567; rs1950829; rs4904738	LINC02315 - LRFN5; LRFN5-DT - LRFN5; NA - LRFN5; LRFN5	Major depressive disorder; Major depressive disorder or stress-related disorder; Bipolar disorder or major depressive disorder; Depression; Neuroticism; Depressive symptoms; Well-being spectrum (multivariate analysis); Positive affect; Alcohol-associated liver disease in non drinkers; Major depressive disorder (MTAG); Anorexia nervosa, attention-deficit/hyperactivity disorder, autism spectrum dis…
359	14:47281036:A:G	rs1994728	3.67599e-18	1	Ventral IntraParietal Complex	2	rs1994728;rs11851560	NA	NA	NA
360	14:58819463:C:G	rs17094474	1.03426e-08	1	Second Visual Area	1	rs17094474	NA	NA	NA
360	14:59074136:A:C	rs160459	2.59282e-27	25	Second Visual Area; Primary Auditory Cortex; Superior Temporal Visual Area; Medial Area 7P; Ventral IntraParietal Complex; Medial IntraParietal Area; Area 45; Area IFJp; Area 13l; Area OP4/PV; Area 52; PreSubiculum; Hippocampus; ProStriate Area; Perirhinal Ectorhinal Cortex; ParaHippocampal Area 3; Area STSd anterior; Area STSd posterior; Area TG dorsal; Area TE2 anterior; Area PF opercular; Para…	2	rs160459;rs10145711	rs170239; rs221326; rs149142; rs10782438; rs186347; rs160459; rs2348215 x rs160459; rs160458; rs191103	RPL9P5 - DACT1; No mapped genes x RPL9P5 - DACT1	Cortical surface area; Cortical thickness (MOSTest); Cortical thickness; aparc-a2009s rh thickness G-temporal-middle; Cortical volume; Language functional connectivity; Brain morphology (MOSTest); Brain morphology (min-P); Cortical surface area (MOSTest); Total PHF-tau (SNP x SNP interaction); Cortical surface area (min-P); Hippocampal subfield CA1 volume (corrected for total hippocampal volume);…
361	14:59628609:C:T	rs74826997	3.43764e-30	26	Primary Visual Cortex; Sixth Visual Area; Second Visual Area; Third Visual Area; Fourth Visual Area; RetroSplenial Complex; Area Lateral Occipital 1; PreCuneus Visual Area; Area 7m; Parieto-Occipital Sulcus Area 1; Area 31p ventral; Lateral Area 7P; Area 6mp; Area OP2-3/VS; Area TA2; Area PFt; ProStriate Area; Perirhinal Ectorhinal Cortex; Area TE2 anterior; Area PFm Complex; Area PGs; Area V6A; …	9	rs74826997;rs893516;rs1252992;rs2099637;rs61984521;rs77381622;rs17833704;rs4258526;rs11158250	rs117461235; rs17833752; rs4901904; rs73313052; rs2164950; rs74826997; rs76341705; rs201816193; rs79814107; rs113269922; rs56115079; rs78349529; rs4901906; rs79360654; rs143720575; rs75255901	LINC01500; LINC01500 - DAAM1; DAAM1	Cortical thickness; aparc-a2009s rh volume G-precuneus; aparc-a2009s rh volume S-postcentral; aparc-pial rh area precuneus; aparc-DKTatlas rh volume precuneus; aparc-Desikan rh volume precuneus; Cortical thickness (min-P); Brain region volumes; Cortical surface area (visual PC2); Cortical surface area; Cortical volume; aparc-a2009s rh area G-cingul-Post-ventral; aparc-a2009s rh area G-cuneus; apa…
362	14:69171163:C:T	rs11621765	3.58968e-11	2	Area Lateral Occipital 1; ProStriate Area	2	rs11621765;rs61985013	NA	NA	NA
363	14:71290757:C:T	rs6573983	3.20631e-08	1	Entorhinal Cortex	1	rs6573983	rs7151024	MAP3K9	Anthropometric traits (multi-trait analysis)
364	14:72844369:A:C	rs2332832	9.52754e-09	1	Area 8B Lateral	1	rs2332832	rs2681735; rs2529471	RGS6	Antibody status in Tripanosoma cruzi seropositivity; Heart rate variability traits (SDNN); Heart rate variability traits (RMSSD)
365	14:75352555:C:T	rs731165	2.34892e-21	3	Primary Visual Cortex; Area ventral 23 a+b; Area OP2-3/VS	4	rs731165;rs7154563;rs12434356;rs878206	rs2111703; rs7146395; rs2193596; rs10144845; rs2270431; rs12896360; rs2058919; rs61978928; rs61978932; rs4903265; rs731165; rs2300598; rs55707505; rs17102884	FCF1; FCF1 - YLPM1; YLPM1; PROX2, YLPM1; PROX2 - DLST; DLST; RPS6KL1	Lung function (FEV1/FVC); Platelet count; Suffering from nerves; Depressed affect; Neuroticism; Neurociticism; Feeling fed-up; Experiencing mood swings; General factor of neuroticism; Neuroticism conditioned on educational attainment (multi-trait conditioning and joint analysis); Red cell distribution width; Low density lipoprotein cholesterol levels; Parental longevity (father's attained age); P…
366	14:98628233:C:T	rs10151485	9.46164e-26	3	Ventral Area 24d; Area anterior 47r; Area TF	2	rs10151485;rs2008259	rs76715069; rs1461587; rs28415454; rs10143433; rs8009025; rs75791745; rs1461583; rs1461584; rs7159716; rs77653640; rs17775184; rs79470265	NA - LINC02295; LINC02295; LINC02295 - RN7SL714P; LINC02295 - NA	Age at first sexual intercourse; Lymphocyte count; Medication use (calcium channel blockers); Insomnia; Systolic blood pressure; Biological sex; Self-reported math ability (MTAG); Lymphocyte percentage of white cells; Pulse pressure; General cognitive ability
367	14:100321811:A:G	rs3783322	5.59509e-17	4	Seventh Visual Area; Area 6mp; Anterior Agranular Insula Complex; Frontal OPercular Area 3	4	rs3783322;rs56112547;rs10150279;rs2295788	NA	NA	NA
367	14:100350017:C:T	rs3783324	1.66014e-55	9	RetroSplenial Complex; Ventral Area 6; Area OP4/PV; Posterior Insular Area 2; Middle Insular Area; Anterior Agranular Insula Complex; Frontal OPercular Area 3; Area PGs; posterior OFC Complex	4	rs3783324;rs2295788;rs56112547;rs10150279	rs3783324; rs746698; rs10131519; rs1998385; rs28811568; rs3783327; rs113953439	EML1	aparc-DKTatlas rh area insula; Brain shape (segment 5); Brain morphology (MOSTest); Cortical thickness (MOSTest); Vertex-wise cortical thickness; Coronary artery disease; High density lipoprotein cholesterol levels; Cortical thickness; Whole brain free water diffusion (multivariate analysis); Whole brain restricted directional diffusion (multivariate analysis)
368	14:101090840:C:T	rs72715827	3.3462e-09	1	Area PH	1	rs72715827	NA	NA	NA
369	14:103375194:A:G	rs45517731	8.21641e-09	1	Area OP2-3/VS	1	rs45517731	NA	NA	NA
370	14:104058014:A:C	rs4900582	7.41474e-12	1	Area 6mp	2	rs4900582;rs12893668	rs4900582	COA8, KLC1	Insomnia
370	14:104188920:A:G	rs12894657	1.04541e-18	2	Area Lateral IntraParietal dorsal; Area PFt	2	rs12894657;rs12893668	rs4906365; rs12890837; rs10873538; rs8009147; rs10083370; rs11160767; rs6576006	PPP1R13B; LINC00637	Insomnia; Hemoglobin; Schizophrenia; Autism spectrum disorder or schizophrenia; Schizophrenia vs ADHD (ordinary least squares (OLS)); Problematic alcohol use (MTAG); Number of sexual partners
371	15:35069490:A:G	rs12102006	3.59365e-08	1	Area IFSp	1	rs12102006	NA	NA	NA
372	15:38838264:C:T	rs8035957	8.0237e-16	1	Area 9 Middle	1	rs8035957	rs7403531; rs8035957; rs28582094; rs12593201; rs36027443	RASGRP1	Type 2 diabetes; Type 1 diabetes; Mild age-related type 2 diabetes; Medication use (drugs used in diabetes); Hypothyroidism
372	15:38972177:A:G	rs4924287	4.4312e-13	1	Dorsal Transitional Visual Area	1	rs4924287	rs6495988; rs35958438	LINC02694	Bipolar I disorder; Bipolar disorder
372	15:39097573:A:G	rs28641813	1.18129e-11	13	Primary Motor Cortex; Primary Sensory Cortex; Premotor Eye Field; IntraParietal Sulcus Area 1; PeriSylvian Language Area; Superior Temporal Visual Area; Dorsal area 6; Area 8BM; Anterior IntraParietal Area; Area IntraParietal 2; Area PF Complex; VentroMedial Visual Area 2; Lateral Belt Complex	1	rs28641813	rs62007693; rs28702389; rs62007729	LINC02694	Cortical thickness (MOSTest); aparc-a2009s rh area G-precentral; aparc-Desikan rh area precentral
372	15:39372060:C:T	rs12372998	4.90866e-14	15	Premotor Eye Field; Area V3A; PreCuneus Visual Area; Area 1; Ventral Area 6; Area Posterior 24 prime; RetroInsular Cortex; Area PFcm; ProStriate Area; Area TE1 posterior; Area TemporoParietoOcci pital Junction 3; Area PGp; Area PFm Complex; Area 31a; Para-Insular Area	2	rs12372998;rs7182405	rs990579; rs56111333; rs1841440	LINC02694	Lung function (FVC); IDP dMRI TBSS OD Tapetum R; Brain shape (segment 1)
372	15:39576560:A:C	rs746265	2.10074e-09	11	Primary Sensory Cortex; Area 3a; Area 6mp; Ventral Area 6; Area 47l (47 lateral); Area 43; Area OP4/PV; Frontal OPercular Area 3; Frontal OPercular Area 2; Area PFt; Area PF Complex	6	rs746265;rs12907993;rs4328411;rs17621729;rs72722978;rs77470370	rs12595668; rs746265; rs11631253; rs62002282	C15orf54	PR interval; Brain region volumes; Cortical surface area; Cortical thickness
372	15:39623847:C:G	rs10851383	1.60367e-16	17	Primary Sensory Cortex; Area 55b; Area 5m ventral; Area 7PC; Area 3a; Ventral Area 6; Area IFJa; Inferior 6-8 Transitional Area; Area 43; Area OP4/PV; Frontal OPercular Area 3; Frontal OPercular Area 2; Area PFt; Anterior IntraParietal Area; Area PF opercular; Area PF Complex; Insular Granular Complex	6	rs10851383;rs17621729;rs72722978;rs16968876;rs12907993;rs4328411	rs10851383; rs11070185; rs10851385	C15orf54	Brain region volumes; Cortical surface area; Cortical thickness
372	15:39633904:A:G	rs2033939	3.12703e-50	40	Primary Motor Cortex; Primary Sensory Cortex; Frontal Eye Fields; Premotor Eye Field; Area 55b; Superior Frontal Language Area; Area 23d; Area 31p ventral; Area 5m; Area 5m ventral; Area 5L; Lateral Area 7A; Area 7PC; Area 3a; Dorsal area 6; Area 6mp; Ventral Area 6; Area 33 prime; Area 44; Area 45; Area 47l (47 lateral); Area IFJa; Area Lateral IntraParietal dorsal; Inferior 6-8 Transitional Are…	9	rs2033939;rs16968876;rs10520129;rs978740;rs1837636;rs77470370;rs4328411;rs17621729;rs72722978	rs11639391; rs71471500; rs7182018; rs2033939; rs1080066; rs1440802; rs17694988; rs4924345; rs4924346; rs28520337	LINC02915 - THBS1; C15orf54	BA-exvivo rh area BA4a; aparc-Desikan rh volume supramarginal; Cortical thickness; Cortical surface area; Cortical volume; aparc-a2009s rh area S-precentral-sup-part; BA-exvivo rh area BA6; Brain rsFMRI measurement (functional connectivity) (Net_Edge_ICA2); Voxel-wise structural brain imaging measurements; aparc-Desikan rh volume parstriangularis; Brain region volumes; aparc-a2009s lh volume S-pr…
372	15:39646223:A:G	rs17622532	2.09834e-09	11	Primary Motor Cortex; Primary Sensory Cortex; Area 55b; Dorsal Area 24d; Area 3a; Ventral Area 6; Area IFJa; Area OP4/PV; Frontal OPercular Area 3; Frontal OPercular Area 2; Area PFt	3	rs17622532;rs16968876;rs10520129	rs11639470; rs35391898	C15orf54; NA	Brain region volumes; Type 2 diabetes; Cortical surface area
373	15:40998904:A:C	rs7175401	4.08997e-18	2	Area 3a; Rostral Area 6	2	rs7175401;rs11070283	rs12437696; rs8036817; rs2928140; rs11855560; rs200080101	Metazoa_SRP - KNL1; KNL1 - RAD51-AS1; RAD51; RAD51 - RMDN3	Waist-hip ratio; Red cell distribution width; Waist-to-hip ratio adjusted for BMI; General cognitive ability; Anxiety and stress-related disorders; Hip circumference adjusted for BMI
374	15:41749391:A:G	rs11635991	2.3946e-08	1	Dorsal area 6	1	rs11635991	rs75720927	RTF1 - ITPKA	Vertigo
375	15:46464839:A:G	rs8025021	1.14917e-10	1	PreCuneus Visual Area	1	rs8025021	rs12910424	NA	General cognitive ability
376	15:46935126:A:G	rs494237	6.09521e-12	1	Posterior InferoTemporal complex	1	rs494237	NA	NA	NA
377	15:48133797:G:T	rs639085	8.1969e-11	2	Area PH; Area TemporoParietoOcci pital Junction 1	1	rs639085	NA	NA	NA
378	15:55968539:A:G	rs12373006	2.11886e-09	11	Parieto-Occipital Sulcus Area 1; Area 7PC; Area 6mp; Area a24; Area 47l (47 lateral); Area 10v; Area OP4/PV; Auditory 5 Complex; Area IntraParietal 0; Area Lateral Occipital 3; Area 25	1	rs12373006	rs12373006	PRTG	Brain morphology (MOSTest); Cortical surface area (MOSTest); IDP T1 FAST ROIs R subcallosal cortex
379	15:66408090:C:T	rs72744438	1.19371e-11	1	Area 8Ad	1	rs72744438	NA	NA	NA
380	15:69951728:A:G	rs11630322	8.99183e-11	2	Area 10d; Anterior IntraParietal Area	1	rs11630322	rs8023459; rs9920297	DRAIC	Common executive function; Educational attainment
381	15:78076272:C:T	rs12902224	2.5402e-12	1	Area STSd anterior	1	rs12902224	rs4624137	LINGO1	Metabolite levels
382	15:86953068:C:T	rs1431242	2.31393e-08	1	Area 33 prime	1	rs1431242	NA	NA	NA
383	15:91422543:C:T	rs8039305	1.09752e-39	5	PreCuneus Visual Area; Area Lateral IntraParietal ventral; Area OP4/PV; Frontal OPercular Area 2; Area TF	1	rs8039305	rs6145676; rs17514846; rs8039305; rs6224; rs4702; rs2071382; rs11539637; rs7183988; rs7177338; rs1894401	FURIN; FES	Insomnia; White blood cell count; Parental longevity (father's attained age); Parental longevity (combined parental age at death); Parental longevity (combined parental attained age, Martingale residuals); Mean arterial pressure; Hypertension; Systolic blood pressure; Coronary artery disease; Schizophrenia; Opioid use disorder (MTAG); Apolipoprotein A1 levels; Neutrophil count; Bipolar disorder (…
384	15:94658242:A:G	rs11855780	8.62594e-09	1	Area anterior 9-46v	2	rs11855780;rs2127470	NA	NA	NA
385	16:6328922:A:G	rs17219976	1.64729e-18	2	Area Lateral IntraParietal ventral; Area TE2 anterior	1	rs17219976	NA	NA	NA
386	16:6912630:C:T	rs12449240	2.336e-08	1	Area 8Ad	1	rs12449240	rs12925846	RBFOX1	Obesity (extreme)
387	16:8329283:C:T	rs12102368	2.70339e-08	1	Area 11l	1	rs12102368	NA	NA	NA
388	16:10089521:C:T	rs4417547	3.26815e-08	1	Area 46	1	rs4417547	rs72772387	GRIN2A	Common executive function
389	16:17692632:C:T	rs7205015	3.26812e-11	2	Area p32 prime; Area PGi	1	rs7205015	NA	NA	NA
390	16:21614009:C:T	rs2369818	4.86353e-19	1	Second Visual Area	1	rs2369818	rs11646401; rs2369818; rs12923444	METTL9, METTL9	Help-seeking from a GP; Major depressive disorder (MTAG); Major depressive disorder; Depression
391	16:29937652:A:G	rs12716973	1.29115e-25	4	Area V3A; IntraParietal Sulcus Area 1; Area 11l; Middle Insular Area	1	rs12716973	rs8059619; rs8052502; rs4609871; rs12716972; rs12691307; rs8054556; rs11646127; rs4788198; rs4787486; rs12934406; rs10871451; rs9925915; rs3814881; rs12921996; rs3814880; rs57149692	ASPHD1, KCTD13; KCTD13, ASPHD1; KCTD13; KCTD13 - TMEM219; TMEM219; TAOK2; INO80E; DOC2A; MAPK3 - CORO1A	Heel bone mineral density; C-reactive protein levels; Subcortical volume (MOSTest); Body mass index; Schizophrenia; Bipolar disorder (MTAG); Schizophrenia (MTAG); Hand grip strength; Number of decayed, missing and filled tooth surfaces or use of dentures; Dentures; Autism spectrum disorder or schizophrenia; Waist-hip ratio; Type 2 diabetes; Anorexia nervosa, attention-deficit/hyperactivity disord…
392	16:56884081:C:G	rs735145	4.13221e-11	2	Parieto-Occipital Sulcus Area 2; Posterior Insular Area 2	1	rs735145	NA	NA	NA
393	16:69188112:A:G	rs2288039	9.51798e-30	5	Area 10r; Posterior Insular Area 2; Middle Insular Area; PreSubiculum; Hippocampus	1	rs2288039	rs9925619; rs528301822	TERF2	Telomere length; Daytime nap
394	16:73090039:A:G	rs8048267	1.58723e-11	1	Area anterior 47r	2	rs8048267;rs35445224	rs7404072	ZFHX3	Low density lipoprotein cholesterol levels
395	16:77118164:A:G	rs1827442	1.34972e-15	1	VentroMedial Visual Area 2	3	rs1827442;rs56743953;rs284996	NA	NA	NA
396	16:85273862:C:T	rs12922441	2.6723e-08	1	Area STSd anterior	1	rs12922441	NA	NA	NA
397	16:87225143:A:G	rs4843560	1.27403e-37	32	Medial Superior Temporal Area; Seventh Visual Area; Fusiform Face Complex; Area V3B; Posterior InferoTemporal complex; Medial Area 7P; Area 23d; Area 5m; Area 5m ventral; Area 23c; Dorsal Area 24d; Ventral Area 24d; Supplementary and Cingulate Eye Field; Medial Area 7A; Area 8BM; Area 10d; Area 10v; Area anterior 10p; Area 11l; Orbital Frontal Complex; Area 6 anterior; Area OP1/SII; Area OP2-3/VS…	7	rs4843560;rs4240791;rs7500241;rs10863183;rs62056161;rs4843576;rs62056167	rs9888792; rs12711472; rs12711473; rs9937293; rs4843227; rs4843560; rs4843226; rs4843559; rs4843558; rs9933149; rs12920553; rs12921170; rs56023709; rs11644651; rs7191546; rs4843555; rs12149643; rs4843554; rs4843553; rs4843552; rs8047567; rs55807115	C16orf95	IDP dMRI ProbtrackX MO str r; Subcortical volume (MOSTest); Vertex-wise sulcal depth; White matter microstructure (axial diusivities); Brain morphology (MOSTest); Cortical thickness (MOSTest); Lateral ventricular volume in normal aging; Cortical thickness; Cortical thickness (min-P); White matter microstructure (mode of anisotropy); White matter microstructure (fractional anisotropy); Cortical vo…
398	16:89499232:C:G	rs72803364	3.18376e-14	3	Area 2; Area FST; Area posterior 10p	2	rs72803364;rs79230416	NA	NA	NA
398	16:89681118:G:T	rs62068708	1.21111e-11	2	Area 45; RetroInsular Cortex	1	rs62068708	rs72805578; rs9673342; rs1126464	DPEP1	Phenylalanylphenylalanine levels; Bread consumption (slices per week) (UKB data field 1438); Height; Serum metabolite levels; Systolic blood pressure; Hypertension; Diastolic blood pressure; Osteoarthritis; Waist circumference adjusted for body mass index
398	16:89930656:A:G	rs55911767	2.10724e-12	2	RetroInsular Cortex; Frontal OPercular Area 2	1	rs55911767	NA	NA	NA
399	17:2201735:C:T	rs216198	2.12925e-09	9	Area 5m; Lateral Area 7A; Area IFJa; RetroInsular Cortex; Area PFt; Area STSd posterior; Area TE1 anterior; Area PGi; Area STSv anterior	2	rs216198;rs17761723	rs7225623; rs1563966; rs58146172; rs9914266; rs2273984; rs7216638; rs216191; rs12941836; rs216199; rs391300	SMG6; SRR	Ascending aorta maximum area (MTAG); Hip circumference adjusted for BMI; Schizophrenia; Myocardial infarction; Platelet count; Whole brain restricted isotropic diffusion (multivariate analysis); Whole brain free water diffusion (multivariate analysis); Hemoglobin; Eczema; Type 2 diabetes
400	17:7745298:C:T	rs11657063	9.12886e-09	1	Medial Area 7A	1	rs11657063	rs11657063	KDM6B	Educational attainment
401	17:8090908:A:G	rs1476161	7.05977e-15	2	Dorsal Area 24d; Area OP1/SII	4	rs1476161;rs11650309;rs11655447;rs4791641	rs10889656 x rs8064449; rs2815385 x rs8064449	No mapped genes x TMEM107	Total PHF-tau (SNP x SNP interaction)
402	17:19900168:A:G	rs9916675	7.67815e-19	3	Middle Insular Area; ParaHippocampal Area 1; Area PH	1	rs9916675	rs203462; rs386553773; rs203452; rs175921; rs185765; rs191865; rs2108978; rs7222403; rs6587206; rs11204421; rs1860302; rs34848191; rs9891739; rs3909258	AKAP10; AKAP10 - SPECC1-DT; SPECC1	Hemoglobin levels; Body mass index; Platelet count; Mean platelet volume; Alzheimer‚Äôs disease polygenic risk score (upper quantile vs lower quantile); Neutrophil count; Brain region volumes; Whole brain restricted isotropic diffusion (multivariate analysis); Cortical surface area; Vertex-wise cortical surface area; Brain morphology (MOSTest); Whole brain free water diffusion (multivariate analy…
403	17:32911226:C:T	rs4795944	4.14402e-09	1	Area 43	1	rs4795944	NA	NA	NA
404	17:43255681:C:G	rs11651809	2.81639e-25	6	Fourth Visual Area; Area V3A; Area 1; Area IFJa; Area TE1 anterior; Medial Belt Complex	1	rs11651809	rs4792858; rs4792819; rs4792867; rs66827053; rs11651809	HEXIM2; HEXIM2 - FMNL1-DT	Insomnia; Male-pattern baldness; Balding type 1; Fat-free mass; Insomnia symptoms (never/rarely vs. sometimes/usually); Insomnia symptoms (never/rarely vs. usually)
404	17:43903842:C:T	rs62057151	6.62655e-26	21	Third Visual Area; Fourth Visual Area; Eighth Visual Area; Area 33 prime; Area 10r; Polar 10p; Area 13l; Area OP4/PV; Area OP1/SII; Area 52; Area PFt; Area STSd posterior; Area TE1 anterior; Area TF; Area PH; Area TemporoParietoOcci pital Junction 2; VentroMedial Visual Area 1; VentroMedial Visual Area 2; Area s32; posterior OFC Complex; Area STSv anterior	2	rs62057151;rs17692129	rs79724577; rs4763; rs62064597; rs62064598; rs73984391; rs62064641; rs12936645; rs35519908; rs12949256; rs34465449; rs56168933; rs11012; rs35354512; rs17631303; rs2684641; rs35329349; rs1971631; rs143982995; rs149366495; rs56192752; rs375822897; rs112275793; rs144733372; rs1879586; rs113322852; rs146746174; rs62065452; rs62065453; rs62064364; rs1724438; rs79742625; rs2668674; rs769375; rs2668680;…	RNA5SP443 - ARHGAP27; ARHGAP27; ARHGAP27 - PLEKHM1; PLEKHM1; PLEKHM1 - LRRC37A4P; RDM1P1 - DND1P1; LRRC37A4P, LRRC37A4P; DND1P1 - MAPK8IP1P2; MAPK8IP1P2, MAPK8IP1P2; MAPK8IP1P2 - RPS26P8; RPS26P8 - LINC02210; LINC02210-CRHR1, LINC02210-CRHR1, LINC02210, LINC02210; LINC02210, LINC02210, LINC02210-CRHR1, LINC02210-CRHR1; LINC02210-CRHR1, LINC02210-CRHR1; CRHR1, CRHR1, CRHR1, LINC02210-CRHR1, LINC02…	IDP dMRI TBSS ICVF Retrolenticular part of internal capsule L; IDP dMRI ProbtrackX MD atr l; IDP dMRI TBSS ICVF Anterior corona radiata R; Breast cancer; White matter microstructure (axial diusivities); Systolic blood pressure; General factor of neuroticism; IDP dMRI TBSS L3 Anterior corona radiata L; Worry; White blood cell count; Spherical equivalent; White matter microstructure (mean diusiviti…
404	17:44819595:G:T	rs17698176	4.85936e-14	15	Primary Visual Cortex; Third Visual Area; Area 23c; Dorsal Area 24d; Area 13l; Frontal OPercular Area 2; Area PFt; Entorhinal Cortex; PreSubiculum; Perirhinal Ectorhinal Cortex; ParaHippocampal Area 1; Area TE1 anterior; Area TF; Area TG Ventral; Lateral Belt Complex	4	rs17698176;rs62074125;rs8079695;rs17692129	rs7209589; rs62073229; rs2696685; rs2942003; rs144216645; rs1863115; rs558710130; rs112458826; rs17698176; rs35732828	ARL17B, ARL17B, ARL17B; LRRC37A, LRRC37A, ARL17B, ARL17B, ARL17B; NSFP1 - RDM1P2; ARL17A, LRRC37A2; LRRC37A2, ARL17A; ARL17A; NSF, NSF, NSF	aparc-a2009s rh volume S-collat-transv-ant; Reaction time; Brain shape (segment 197); Height; aparc-a2009s lh area S-collat-transv-ant; Risk-taking behavior (multivariate analysis); Circulating levels of total-tau; Mean corpuscular hemoglobin concentration; Handedness (Left-handed vs. non-left-handed); Handedness (Right-handed vs. non-right-handed); General cognitive ability; Monocyte count; Brai…
405	17:45536875:A:G	rs9904967	1.34399e-12	1	Primary Visual Cortex	1	rs9904967	rs62076505; rs9897063; rs149460787; rs9891111; rs7213086; rs4794047; rs4267364	EFCAB13; MRPL45P2 - NPEPPS; NPEPPS; KPNB1-DT; KPNB1; KPNB1 - TBKBP1; TBKBP1	Highest math class taken; Low density lipoprotein cholesterol levels; Triglycerides to total lipids ratio in very large VLDL; Phospholipids to total lipids ratio in small VLDL; Phospholipids to total lipids ratio in small HDL; Highest math class taken (MTAG); Medication use (HMG CoA reductase inhibitors); Total cholesterol levels; Educational attainment
406	17:46835629:C:T	rs869492	4.07023e-11	1	Parieto-Occipital Sulcus Area 1	1	rs869492	NA	NA	NA
407	17:63353909:C:T	rs62064355	3.30884e-08	1	Frontal OPercular Area 3	1	rs62064355	NA	NA	NA
408	17:63903119:C:T	rs7214750	2.53676e-08	10	Primary Visual Cortex; Sixth Visual Area; Second Visual Area; Area IFSa; Anterior Agranular Insula Complex; Frontal OPercular Area 2; Area TE2 posterior; Dorsal Transitional Visual Area; Area PF Complex; Insular Granular Complex	1	rs7214750	rs7214750	CEP112	Brain morphology (MOSTest)
409	17:65982943:C:T	rs62086046	3.58186e-36	7	Parieto-Occipital Sulcus Area 2; Supplementary and Cingulate Eye Field; Area p32 prime; Area OP2-3/VS; Perirhinal Ectorhinal Cortex; Area PF opercular; Area PF Complex	4	rs62086046;rs150247517;rs75851184;rs3936134	rs12601921; rs12601919; rs9915591; rs2080090; rs12449312; rs7218014; rs1976053; rs80135947; rs11871285; rs11868959; rs2365467; rs62084234; rs4790908; rs55931203; rs62084237; rs12602912; rs60432162; rs11653507; rs59640213; rs61676547; rs7216064; rs6504551; rs4790981; rs8071463; rs11870068; rs12449442; rs4790973; rs9899520; rs4791212; rs4790941; rs11656743; rs62086046; rs7502307; rs56305452; rs5631…	BPTF; BPTF - C17orf58; C17orf58; C17orf58 - KPNA2; KPNA2; KPNA2 - FBXO36P1; FBXO36P1 - LINC00674; LINC00674	Cholesterol levels in very large VLDL; Cholesteryl esters to total lipids ratio in large HDL; Free cholesterol levels in large VLDL; Total lipid levels in large VLDL; Triglyceride levels in LDL; Cholesterol to total lipids ratio in large HDL; Triglycerides to total lipids ratio in large HDL; Triglyceride levels in small VLDL; Ratio of triglycerides to phosphoglycerides; Total lipid levels in very…
410	17:67636171:C:T	rs2905443	4.45022e-08	1	Superior Temporal Visual Area	1	rs2905443	NA	NA	NA
411	18:27823698:C:T	rs12959202	2.41498e-08	1	Area PHT	1	rs12959202	NA	NA	NA
412	18:31276575:A:C	rs9960579	1.39351e-11	1	Parieto-Occipital Sulcus Area 2	1	rs9960579	NA	NA	NA
413	18:32621231:A:G	rs530081	3.19364e-11	2	RetroSplenial Complex; Area PFcm	1	rs530081	rs530081	MAPRE2	Lobe attachment (rater-scored or self-reported); Vertex-wise sulcal depth
414	18:34945601:A:G	rs111362650	3.70559e-10	1	Medial Belt Complex	1	rs111362650	NA	NA	NA
414	18:35196274:A:G	rs28414828	1.90537e-16	2	Seventh Visual Area; Area p32	3	rs28414828;rs948572;rs8096815	rs11665070; rs4799949; rs7504262; rs12709690; rs4799950; rs12956949; rs12962050; rs12969294; rs11663050	CELF4 - MIR4318	Subjective well-being (MTAG); Depression; Depressive symptoms (MTAG); Neuroticism; Depressive symptoms; General factor of neuroticism; Sensitivity to environmental stress and adversity; Major depressive disorder (MTAG); Neuroticism conditioned on self-rated math ability (multi-trait conditioning and joint analysis); Educational attainment; Neuroticism conditioned on cognitive performance (multi-t…
414	18:35204603:A:G	rs62081500	4.03906e-11	1	RetroSplenial Complex	3	rs62081500;rs10502679;rs8096815	rs62081500; rs17570807	CELF4 - MIR4318; MIR4318 - RPL12P40	Neuroticism; Depressed affect; Well-being spectrum (multivariate analysis)
414	18:35469390:C:T	rs2069120	1.50748e-08	1	Area 9-46d	2	rs2069120;rs948572	NA	NA	NA
415	18:50716945:A:C	rs7245004	1.67442e-25	1	Anterior Agranular Insula Complex	4	rs7245004;rs1367633;rs35840237;rs7229097	rs7505145; rs7245004; rs17487484; rs10221412; rs62099231; rs8084351; rs8084280; rs11082972; rs8099145; rs4632195; rs17501820; rs1431181; rs12969597; rs17411061; rs62097986; rs4643406; rs77916462; rs77162730; rs6508230	DCC	Depression; Intelligence; Intelligence (MTAG); Depressed affect; Neurociticism; Experiencing mood swings; Insomnia; Neuroticism (MTAG); Subjective well-being (MTAG); Depressive symptoms (MTAG); Attention deficit hyperactivity disorder (MTAG); Longevity; Anorexia nervosa, attention-deficit/hyperactivity disorder, autism spectrum disorder, bipolar disorder, major depression, obsessive-compulsive di…
416	18:52523437:C:T	rs7243110	5.97673e-14	1	Hippocampus	2	rs7243110;rs1972596	rs1833288; rs7243110; rs9807112	RAB27B	Bipolar disorder or major depressive disorder; Depression; Depressive symptoms (MTAG); Educational attainment
417	18:53445930:C:T	rs6566233	4.1184e-23	4	Area anterior 47r; Area 13l; Area PF Complex; VentroMedial Visual Area 1	3	rs6566233;rs4996482;rs12965363	rs28758902; rs6566233; rs7235891	TCF4 - LINC01415; LINC01415; LINC01415 - LINC01416	Autism spectrum disorder or schizophrenia; Waist-to-hip ratio adjusted for BMI; Irritable mood; Schizophrenia; Schizophrenia vs autism spectrum disorder (ordinary least squares (OLS)); Waist-hip ratio
418	18:53851042:A:G	rs1944351	2.85389e-08	1	Parieto-Occipital Sulcus Area 1	1	rs1944351	NA	NA	NA
419	18:57897803:C:T	rs12960928	1.57057e-08	1	Area Posterior Insular 1	3	rs12960928;rs8086627;rs953442	rs492443; rs8089364; rs12969709; rs1457489; rs185575165; rs17175643; rs12960928; rs11665052	RNU4-17P - MC4R; RNU4-17P - NA	Triglycerides; Type 2 diabetes; Body mass index; Body mass index (joint analysis main effects and physical activity interaction); Body mass index in physically active individuals; Body mass index in physically inactive individuals; Waist-hip ratio; Triglyceride levels; Free cholesterol levels in large HDL; Cholesteryl ester levels in very large HDL; Phospholipid levels in large HDL; C-reactive pr…
420	18:59590934:G:T	rs9319986	1.11403e-15	2	PreCuneus Visual Area; Dorsal Area 24d	1	rs9319986	NA	NA	NA
421	18:65948662:C:T	rs56270640	5.63671e-12	1	Medial Area 7A	1	rs56270640	NA	NA	NA
422	18:73679656:C:T	rs17058612	1.39072e-08	1	Area 7m	1	rs17058612	NA	NA	NA
423	19:4437089:C:T	rs243375	7.89612e-15	3	Area 5m ventral; Area 13l; Area PFm Complex	1	rs243375	rs243340; rs243382	CHAF1A	Cortical thickness; Vertex-wise cortical thickness; Cortical surface area; Vertex-wise cortical surface area
424	19:16502622:A:G	rs73509175	2.35564e-11	2	Second Visual Area; Insular Granular Complex	2	rs73509175;rs139785426	rs3786586; rs57839742	EPS15L1	Eosinophil counts; Lymphocyte count
425	19:18455657:C:T	rs66978877	4.78831e-25	4	Primary Visual Cortex; Middle Temporal Area; Supplementary and Cingulate Eye Field; Area TemporoParietoOcci pital Junction 2	1	rs66978877	rs9636202; rs12459965; rs17724992; rs66978877; rs12459368; rs113230003; rs12984770; rs12986231; rs35343344	RN7SL513P - PGPEP1; PGPEP1	Life satisfaction; Morningness; Chronotype; Gastroesophageal reflux disease; Mean arterial pressure; Systolic blood pressure; BMI (adjusted for smoking behaviour); Body mass index; Parental longevity (combined parental attained age, Martingale residuals); Body mass index (joint analysis main effects and smoking interaction); Hypertension; Vertex-wise cortical thickness; Vertex-wise sulcal depth; …
426	19:30705747:C:G	rs11667280	1.77614e-11	1	Premotor Eye Field	1	rs11667280	NA	NA	NA
427	19:31818392:A:C	rs1390753	9.37295e-12	2	Area 8Av; Area 8C	1	rs1390753	NA	NA	NA
428	19:32207820:A:T	rs2043294	2.10208e-09	11	Superior Temporal Visual Area; Medial Area 7A; Area 1; Anterior 24 prime; Frontal OPercular Area 3; Area PFt; Area STSd posterior; Area PH; Area TemporoParietoOcci pital Junction 1; Area PF opercular; Insular Granular Complex	1	rs2043294	rs11669334; rs2043294; rs8102851	RNA5SP471 - RNU6-967P	Brain morphology (MOSTest); Brain morphology (min-P); Cortical surface area (MOSTest); Cortical surface area (min-P); Whole brain restricted isotropic diffusion (multivariate analysis); Vertex-wise sulcal depth; Attention deficit hyperactivity disorder or autism spectrum disorder or intelligence (pleiotropy); General cognitive ability; BA-exvivo rh area BA1; aparc-a2009s rh area G-postcentral; Br…
429	19:35273349:C:T	rs10409480	1.72843e-08	1	Area 47l (47 lateral)	1	rs10409480	NA	NA	NA
430	19:37942121:C:T	rs112024956	1.68671e-08	1	Area 46	1	rs112024956	NA	NA	NA
431	19:42594894:G:T	rs76335122	3.65599e-19	2	Area OP2-3/VS; ProStriate Area	1	rs76335122	rs76335122; rs8106871	POU2F2	Eosinophil counts; Alcohol consumption (drinks per week) (MTAG)
432	19:57832059:C:G	rs139155349	3.69885e-08	1	Primary Sensory Cortex	2	rs139155349;rs145262697	NA	NA	NA
433	20:13846191:A:G	rs761812	4.28977e-09	1	Primary Visual Cortex	1	rs761812	NA	NA	NA
434	20:14691569:C:T	rs73104513	1.05506e-09	1	Dorsal area 6	1	rs73104513	rs73104513	MACROD2	Externalizing behaviour (multivariate analysis)
435	20:17590019:A:T	rs6044904	3.16828e-08	1	Fusiform Face Complex	1	rs6044904	NA	NA	NA
436	20:19706617:A:C	rs7272615	1.54956e-12	1	Area OP4/PV	1	rs7272615	rs16980973; rs2424248	SLC24A3	Multisite chronic pain
437	20:43139413:C:T	rs113069660	2.21464e-09	1	Area 10d	1	rs113069660	NA	NA	NA
438	20:44631911:C:T	rs74174991	4.3435e-11	1	Perirhinal Ectorhinal Cortex	1	rs74174991	NA	NA	NA
438	20:44721656:C:T	rs4578918	5.77133e-22	1	Medial Superior Temporal Area	3	rs4578918;rs2012180;rs2297197	rs12624433; rs9074; rs13037326; rs2425752; rs4578918; rs6131010; rs6065926	SLC12A5; NCOA5; NCOA5 - RPL13P2; RPL13P2 - CD40	Depressive symptoms; Depression; Neuropsychiatric disorders; Neuroticism; Self-reported math ability (MTAG); Vaginal microbiome presence (c_Actinobacteria); Major depressive disorder (MTAG); Diffuse large B-cell lymphoma or multiple sclerosis; Follicular lymphoma or multiple sclerosis; Marginal zone lymphoma or multiple sclerosis; Multiple sclerosis; Hodgkin's lymphoma; Depressed affect; Neurocit…
439	20:52427429:C:T	rs2215402	2.52196e-08	9	Primary Visual Cortex; Medial Superior Temporal Area; Second Visual Area; Seventh Visual Area; Area Lateral Occipital 2; Posterior InferoTemporal complex; Area 6mp; Area PGi; VentroMedial Visual Area 1	1	rs2215402	rs6022773; rs4437022; rs6013808; rs6097618	NA - SUMO1P1; RNU7-14P - SUMO1P1	Superior parietal cortex volume; Cortical surface area; aparc-Desikan lh area pericalcarine; BA-exvivo lh area V1; aparc-DKTatlas lh area pericalcarine; Brain region volumes; Cortical volume; aparc-a2009s lh volume S-calcarine; aparc-Desikan lh volume pericalcarine; Brain shape (segment 7); Brain morphology (MOSTest); Whole brain restricted isotropic diffusion (multivariate analysis); Whole brain…
440	20:61970613:A:G	rs73155457	1.33112e-11	1	Lateral Area 7P	1	rs73155457	NA	NA	NA
441	20:62402628:A:G	rs73143503	1.74892e-08	1	Area 31p ventral	1	rs73143503	NA	NA	NA
442	21:20643306:C:T	rs2825466	4.69092e-08	1	Area IFJa	1	rs2825466	NA	NA	NA
443	21:38803719:A:G	rs7279339	9.07565e-12	1	Area Lateral Occipital 2	1	rs7279339	rs12626319	DYRK1A	Alanine aminotransferase levels
444	21:40491903:A:G	rs11088465	3.1671e-08	1	Area posterior 24	2	rs11088465;rs2222995	NA	NA	NA
445	22:20891545:A:G	rs4821915	1.34164e-10	1	Area TE1 anterior	1	rs4821915	rs654880	CCDC74BP1	Educational attainment
446	22:26182559:G:T	rs9613021	6.66958e-09	1	Area 31p ventral	2	rs9613021;rs11090413	NA	NA	NA
447	22:29812757:C:T	rs9613901	5.27431e-11	1	Medial Area 7A	1	rs9613901	NA	NA	NA
448	22:36456462:A:G	rs4331608	5.68691e-11	2	Area 10v; Area STSd posterior	1	rs4331608	NA	NA	NA
449	22:38331234:A:C	rs5756854	3.85141e-18	3	Area 10v; Area 13l; Area TG dorsal	1	rs5756854	rs3026629; rs2413493	MICALL1; POLR2F - PICK1	Smoking status (ever vs never smokers); Mean platelet volume
450	22:41418297:C:T	rs9611460	2.61175e-21	2	Frontal OPercular Area 2; Area TG dorsal	3	rs9611460;rs73424602;rs2413631	rs13056300; rs926914; rs9611460; rs75723348; rs4820425; rs73174657; rs12484971; rs9611486; rs9607771; rs9623320; rs5995992; rs11090039; rs9607782; rs2092563; rs136402; rs9611519; rs9611520; rs2273085; rs5758265; rs5758266; rs2179744; rs5758268; rs9611522; rs3171692; rs5758274	RBX1 - Y_RNA; Y_RNA - Y_RNA; ACTBP15 - MIR1281; EP300; EP300-AS1; EP300-AS1 - L3MBTL2; L3MBTL2-AS1, L3MBTL2; L3MBTL2, L3MBTL2-AS1; CHADL; RANGAP1	Spicy food liking; F-capsicum liking (derived food-liking factor); Schizophrenia (MTAG); Depression; Depressive symptoms (MTAG); Depressive symptoms; Alcohol use disorder (consumption score); Crohn's disease; Hair color; Worry; Feeling tense; Neurociticism; Feeling worry; Major depressive disorder; Insomnia; Experiencing mood swings; Schizophrenia; Autism spectrum disorder or schizophrenia; Cogni…
451	22:42552253:G:T	rs742086	1.00233e-11	1	Middle Insular Area	1	rs742086	rs2004511; rs3892097; rs1065852; rs742086; rs111404889	NDUFA6-DT, NDUFA6-DT, NDUFA6-DT, CYP2D6, CYP2D6, CYP2D6, CYP2D6, CYP2D6; CYP2D6, CYP2D6, CYP2D6, CYP2D6, CYP2D6, NDUFA6-DT, NDUFA6-DT, NDUFA6-DT; CYP2D8P - TCF20; TCF20, TCF20, TCF20, TCF20, TCF20, TCF20, TCF20, TCF20	Insomnia; Urinary metabolite levels in chronic kidney disease; Response to serotonin reuptake inhibitors in major depressive disorder (plasma drug and metabolite levels); Protein quantitative trait loci (liver); Cholesteryl esters to total lipids ratio in IDL
452	22:43685314:C:T	rs4820516	1.56732e-08	1	Medial Area 7P	1	rs4820516	NA	NA	NA
452	22:43788830:C:G	rs5996329	3.56498e-18	4	Primary Visual Cortex; Area 8C; Area PHT; VentroMedial Visual Area 2	3	rs5996329;rs9623838;rs2144415	rs5996329	SCUBE1 - LINC01639	Cortical surface area; Vertex-wise cortical surface area
453	22:46456603:C:T	rs7289457	2.33345e-19	1	Area 47m	2	rs7289457;rs7292297	rs7511013; rs62228096; rs7291412	PRR34; MIRLET7BHG	Depression; Major depressive disorder (MTAG); Neuropsychiatric disorders; Subjective well-being; Dupuytren's disease

## Sheet: S7
Supplementary Data 7. Results of SumRank on Bipolar and surface area.
GenomicLocus	uniqID	lead SNP rsID	p_sumrank	n_regions	Brain_region	nIndSigSNPs	IndSigSNPs	snp	MappedGene	Trait
1	1:5555141:A:G	rs2071953	7.29769e-11	2	Fusiform Face Complex; Orbital Frontal Complex	1	rs2071953	NA	NA	NA
2	1:6568981:A:G	rs74884944	3.75051e-11	2	Area OP2-3/VS; Area TemporoParietoOcci pital Junction 2	1	rs74884944	NA	NA	NA
2	1:6720932:C:G	rs200452	8.60087e-15	3	Primary Visual Cortex; Hippocampus; ParaHippocampal Area 3	2	rs200452;rs78390221	NA	NA	NA
2	1:6805624:G:T	rs277676	8.81652e-12	1	Area 3a	1	rs277676	NA	NA	NA
3	1:20026354:A:T	rs3934193	1.96131e-11	1	Dorsal area 6	3	rs3934193;rs10917503;rs41264099	NA	NA	NA
4	1:20616630:A:T	rs4083397	4.86449e-08	1	Superior Frontal Language Area	1	rs4083397	NA	NA	NA
5	1:21174429:C:T	rs17449243	1.56758e-08	1	Area OP4/PV	1	rs17449243	rs17449243; rs12125335	EIF4G3	Subjective well-being; Menarche (age at onset); Smoking initiation (ever regular vs never regular) (MTAG)
6	1:33335039:G:T	rs1746661	2.84256e-08	1	Middle Insular Area	1	rs1746661	rs2786547	FNDC5 - HPCA	Daytime nap
7	1:37937381:C:T	rs75778090	3.95468e-08	1	ParaBelt Complex	1	rs75778090	rs75778090; rs12408993	LINC01137; ZC3H12A	Human papilloma virus 16 negative oropharyngeal cancer; Monocyte count
8	1:41841503:G:T	rs61774748	2.47732e-18	2	Seventh Visual Area; Area TemporoParietoOcci pital Junction 1	2	rs61774748;rs35097868	rs4660531; rs61774748	FOXO6, FOXO6	Bipolar disorder; Schizophrenia
9	1:42248979:A:G	rs75570	8.70199e-10	1	Area TG Ventral	3	rs75570;rs111918431;rs16828739	NA	NA	NA
9	1:42424713:A:G	rs6677053	2.31985e-08	1	ParaHippocampal Area 2	2	rs6677053;rs16828739	NA	NA	NA
10	1:44402565:A:G	rs12127737	1.22875e-24	3	Primary Visual Cortex; Area OP4/PV; Area PFt	6	rs12127737;rs2428954;rs1362153;rs549845;rs607062;rs3011225	rs2906457; rs12127737; rs11210937	ST3GAL3; ARTN; ARTN - IPO13	Age at first birth; Tea consumption; Intelligence; Cognitive performance; Attention deficit hyperactivity disorder or autism spectrum disorder or intelligence (pleiotropy)
11	1:47980916:G:T	rs6658111	2.79389e-42	35	Second Visual Area; Primary Motor Cortex; Parieto-Occipital Sulcus Area 2; Posterior InferoTemporal complex; PreCuneus Visual Area; Dorsal area 6; Area a24; Area 47m; Area 9 Middle; Area 47l (47 lateral); Polar 10p; Area 11l; Area 47s; Area 43; Area OP4/PV; Area OP1/SII; RetroInsular Cortex; Posterior Insular Area 2; Middle Insular Area; PreSubiculum; ProStriate Area; ParaBelt Complex; ParaHippoc…	6	rs6658111;rs72688340;rs7552140;rs6668106;rs515146;rs7523969	rs61784835; rs6658111	RPL21P24 - ATP6V0E1P4	Brain region volumes; aparc-Desikan rh volume parahippocampal; aparc-Desikan lh area lingual; aparc-pial rh area lingual; aseg global intensity 4th-Ventricle; aseg global volume 4th-Ventricle; aparc-a2009s rh area G-oc-temp-med-Lingual; aparc-DKTatlas lh area lingual; aparc-DKTatlas rh volume parahippocampal; aparc-Desikan rh area lingual; aparc-DKTatlas rh area lingual; Vertex-wise sulcal depth;…
12	1:50359240:A:G	rs34719715	6.77666e-16	1	Frontal Eye Fields	1	rs34719715	NA	NA	NA
12	1:50923454:C:T	rs113870552	1.32906e-20	4	Area TG dorsal; Area V3CD; posterior OFC Complex; Area Posterior Insular 1	4	rs113870552;rs12121630;rs12076343;rs7553439	rs72896994; rs17106184; rs3789577; rs147696085; rs111352324; rs12097606; rs138422027; rs144432213; rs60244988; rs61115731; rs3176466; rs58807574; rs111988223	DMRTA2 - FAF1; FAF1; CDKN2C; CDKN2C - MIR4421	Free cholesterol to total lipids ratio in large LDL; Type 2 diabetes; Pulse pressure; Fat-free mass; Triglycerides; Heel bone mineral density; Height; Hip circumference adjusted for BMI; Sex hormone-binding globulin levels adjusted for BMI; Sex hormone-binding globulin levels; Mean corpuscular volume; Mean spheric corpuscular volume
13	1:53712727:C:T	rs5174	1.69584e-31	7	Third Visual Area; Fourth Visual Area; Area Lateral Occipital 2; Parieto-Occipital Sulcus Area 1; Area 10r; Perirhinal Ectorhinal Cortex; ParaHippocampal Area 2	3	rs5174;rs12410239;rs7526732	rs3737984; rs5174; rs11206127; rs3737983; rs10788951; rs7349164; rs11206132	LRP8	Serum levels of protein LRP8; General risk tolerance (MTAG); Brain shape (segment 15); Cortical surface area; Brain morphology (MOSTest); Whole brain restricted directional diffusion (multivariate analysis); Vertex-wise sulcal depth; Cortical thickness; Vertex-wise cortical thickness; Vertex-wise cortical surface area; Whole brain free water diffusion (multivariate analysis); Whole brain restrict…
14	1:61085927:A:G	rs579728	1.45246e-18	3	Primary Visual Cortex; Dorsal Area 24d; Ventral Area 6	3	rs579728;rs6587892;rs537110	rs4523542; rs4916068; rs12735698; rs4916071; rs2989476; rs579728; rs546671; rs472913; rs514512; rs571017; rs10889193	LINC01748	Facial morphology traits (59 NSCL/P endophenotypic segments); Facial morphology traits (63 three-dimensional facial segments); Sib-shared facial trait 388; Facial segment 11; 3D morphology of the nose; Facial morphology (segment 11); Bipolar disorder; Educational attainment (years of education); Educational attainment (MTAG); Spherical equivalent; Bipolar I disorder; Low myopia vs hyperopia; Bipo…
15	1:64108407:A:G	rs2269244	1.97734e-10	1	Area 25	1	rs2269244	NA	NA	NA
16	1:73837417:A:C	rs12128161	1.79347e-27	3	Area IFSp; Area TG dorsal; Area V3CD	4	rs12128161;rs7546928;rs12116628;rs35641559	rs12129573; rs4593766; rs6424545; rs10890032; rs12022895; rs6684973; rs1160682; rs10789369; rs1923216; rs2340403; rs6677536; rs61767420; rs11581459; rs6671130; rs11210228; rs11210229; rs7543202; rs1475064; rs1475065; rs11807366; rs640561; rs10465817; rs7534840; rs11210274; rs12042444	RN7SKP19 - LINC01360; LINC01360; LINC01360 - NA; LINC01360 - SMG7-AS1; LINC01360 - S100A16; LINC01360 - LINC02238; NA	Schizophrenia; Depression; Anorexia nervosa, attention-deficit/hyperactivity disorder, autism spectrum disorder, bipolar disorder, major depression, obsessive-compulsive disorder, schizophrenia, or Tourette syndrome (pleiotropy); Major depressive disorder or stress-related disorder; Major depressive disorder; Type 2 diabetes; Insomnia; Schizophrenia (MTAG); Major depressive disorder (MTAG); Neuro…
17	1:87893268:A:G	rs10782600	5.46308e-16	2	Parieto-Occipital Sulcus Area 2; IntraParietal Sulcus Area 1	1	rs10782600	NA	NA	NA
18	1:95598593:A:C	rs10874905	5.43883e-10	1	Area 6mp	1	rs10874905	rs72966520	TLCD4, TLCD4-RWDD3	Bipolar disorder
19	1:96763322:G:T	rs12733298	8.86125e-15	1	Frontal OPercular Area 3	2	rs12733298;rs6663463	NA	NA	NA
20	1:99980808:C:T	rs11166255	2.54641e-08	1	Area p32	1	rs11166255	rs11166257	LINC01708	Liver enzyme levels (gamma-glutamyl transferase); Gamma glutamyl transpeptidase
21	1:109916890:A:T	rs10858087	4.06393e-08	1	Area 31p ventral	1	rs10858087	rs638542; rs407102; rs4970846	MYBPHL; PSMA5	Self-reported math ability (MTAG); General cognitive ability; Estimated glomerular filtration rate; Body mass index
22	1:115377777:C:T	rs12120506	2.40216e-17	2	Parieto-Occipital Sulcus Area 1; Perirhinal Ectorhinal Cortex	1	rs12120506	rs10858051	CSDE1	Educational attainment
23	1:119795854:C:T	rs12724488	2.51147e-08	10	Area anterior 47r; Rostral Area 6; Area anterior 9-46v; Polar 10p; Area 11l; Area 13l; Anterior Ventral Insular Area; Anterior Agranular Insula Complex; Frontal OPercular Area 1; Area posterior 47r	1	rs12724488	rs10923781	WARS2-AS1	Brain shape (segment 11)
24	1:150138709:C:T	rs55802315	5.20556e-22	2	ParaHippocampal Area 1; Area posterior 10p	3	rs55802315;rs12136802;rs7532876	rs72692857; rs12073359; rs7554367; rs140505938; rs12138231; rs2318763; rs72694951; rs7544145; rs55802315; rs78676616	OTUD7B - VPS45; VPS45; VPS45 - PLEKHO1; PLEKHO1 - RN7SL480P	Bipolar disorder (MTAG); Brain morphology (MOSTest); Obesity in adult survivors of childhood cancer not exposed to cranial radiation; Highest math class taken (MTAG); Schizophrenia; Schizophrenia (MTAG); Anorexia nervosa, attention-deficit/hyperactivity disorder, autism spectrum disorder, bipolar disorder, major depression, obsessive-compulsive disorder, schizophrenia, or Tourette syndrome (pleio…
24	1:150224127:C:T	rs10888577	3.09792e-09	1	Sixth Visual Area	2	rs10888577;rs12136802	rs10888574; rs6692738; rs12131063; rs10888576; rs11205348	PLEKHO1 - RN7SL480P; ANP32E; RNU2-17P - CA14	Pediatric bone mineral content (hip); Height; Lung function (FVC); Morning vs. evening chronotype; Neutrophil percentage of white cells
24	1:150345592:A:C	rs76109198	4.44851e-11	2	Area 44; Area TE1 anterior	3	rs76109198;rs11582094;rs12136802	rs12724450	ECM1	Extracellular matrix protein 1 levels
24	1:150608300:A:G	rs4970923	1.90619e-10	2	Area OP1/SII; Area STSd posterior	1	rs4970923	rs878471; rs6698495; rs11585169; rs11204677; rs7538884; rs1136774	MCL1; MCL1 - ENSA; ENSA; GOLPH3L; CTSS	Lung function (FVC); FEV1; Cancer; Monocyte count; Pulse pressure; Granulocyte percentage of myeloid white cells; Monocyte percentage of white cells; White blood cell count; Lymphocyte count; JT interval
25	1:154251626:A:G	rs12750321	8.21531e-11	1	Area 10v	1	rs12750321	rs12749691; rs143745938; rs12750321; rs1760801; rs7522777	HAX1 - RNU6-239P	Triglyceride levels; Mean spheric corpuscular volume; Reticulocyte count; Non-HDL cholesterol levels; Mean corpuscular hemoglobin; Mean corpuscular volume; Monocyte count
25	1:154266460:C:T	rs112568185	4.1564e-08	1	posterior OFC Complex	1	rs112568185	NA	NA	NA
26	1:154919565:A:G	rs3738026	4.10374e-14	1	Area 6 anterior	2	rs3738026;rs10908453	rs1218582; rs12069356; rs2100129 x rs10908448	KCNN3; KCNN3 - PMVK; No mapped genes x KCNN3 - PMVK	Prostate cancer; Schizophrenia; Total PHF-tau (SNP x SNP interaction)
27	1:161228800:C:T	rs4078110	2.6101e-08	1	Area anterior 47r	1	rs4078110	NA	NA	NA
28	1:164251658:A:G	rs12402706	1.8567e-08	1	posterior OFC Complex	1	rs12402706	NA	NA	NA
29	1:165177170:C:T	rs17403138	9.38692e-09	1	Area PF Complex	1	rs17403138	NA	NA	NA
30	1:172381383:C:T	rs7528296	2.00913e-08	1	Medial Belt Complex	1	rs7528296	rs7528296; rs2422141; rs200139225	PIGC, DNM3; PIGC, C1orf105; C1orf105	Waist-to-hip ratio adjusted for BMI; Platelet distribution width; Hip index; A body shape index; Waist-hip index; Mean spheric corpuscular volume; Mean reticulocyte volume; Waist circumference adjusted for body mass index
31	1:173878471:A:G	rs1799876	1.53856e-18	2	Fourth Visual Area; ProStriate Area	2	rs1799876;rs7413166	rs4606360; rs9425766; rs5878; rs5877	KLHL20; ZBTB37; SERPINC1	Subjective well-being; Life satisfaction; Longevity; Subjective well-being (MTAG); Insomnia
32	1:175879489:A:G	rs6425365	3.96893e-08	1	Lateral Belt Complex	1	rs6425365	NA	NA	NA
32	1:175902596:C:T	rs6680839	2.29852e-14	1	ParaHippocampal Area 3	1	rs6680839	rs6680839	RPS29P5 - COP1	Endometriosis or depression (pleiotropy)
33	1:182740923:G:T	rs35058554	3.98404e-09	1	Fusiform Face Complex	1	rs35058554	NA	NA	NA
34	1:191892218:C:G	rs6681397	1.39335e-11	2	Frontal OPercular Area 2; Area TE2 posterior	1	rs6681397	NA	NA	NA
35	1:196021514:C:T	rs61820434	1.80575e-08	1	Area 11l	1	rs61820434	NA	NA	NA
36	1:197293423:A:T	rs114726755	1.02098e-11	1	Area V3A	1	rs114726755	rs114726755	CRB1	Schizophrenia; Complement factor H-related protein 2 levels
37	1:197822130:G:T	rs1964654	3.75717e-11	1	Area p32 prime	1	rs1964654	rs2062479	NA - C1orf53	Total testosterone levels
38	1:198915795:A:T	rs17670638	9.0628e-12	2	Area 2; Area 8Av	2	rs17670638;rs4915346	NA	NA	NA
39	1:200799780:C:T	rs7547000	5.64149e-13	2	Superior Temporal Visual Area; Area IFJa	2	rs7547000;rs7518347	NA	NA	NA
40	1:226613126:C:T	rs7554919	2.68493e-15	2	Area 47l (47 lateral); Area posterior 24	2	rs7554919;rs1841649	NA	NA	NA
41	1:227605097:C:T	rs75972256	8.9189e-13	2	Area 47s; Area TE2 posterior	2	rs75972256;rs79340609	rs114312101; rs6671926; rs76132272; rs11808210; rs145589901; rs114537871; rs11808696; rs112047121; rs11811982	CDC42BPA; CDC42BPA - LINC01641; LINC01641	Educational attainment; Optic disc area; Optic cup area; Smoking initiation (ever regular vs never regular) (MTAG); Smoking status (ever vs never smokers); Smoking status; Optic disc size
42	1:243504108:A:G	rs2256126	1.73793e-15	2	Posterior Insular Area 2; Pirform Cortex	1	rs2256126	rs2992632; rs2256126	SDCCAG8, SDCCAG8	Educational attainment (years of education); Cognitive ability, years of educational attainment or schizophrenia (pleiotropy); Risk-taking behavior (multivariate analysis)
43	1:246636146:C:T	rs12097046	5.32163e-11	2	Superior Frontal Language Area; Area TG dorsal	1	rs12097046	NA	NA	NA
44	2:2305125:C:T	rs6710116	1.83807e-15	1	Area 52	2	rs6710116;rs72769271	NA	NA	NA
45	2:4952314:C:T	rs11690224	1.51178e-12	1	Middle Temporal Area	1	rs11690224	rs74390814; rs17020193; rs7603132; rs7577926; rs11690224	NA - RNU6-649P; LINC01249 - RNU6-649P	Highest math class taken; Cognitive performance (MTAG); Educational attainment (years of education); Educational attainment (MTAG); Highest math class taken (MTAG); Educational attainment; General cognitive ability
46	2:12838614:C:T	rs1519539	1.35075e-14	2	Area p32; ParaHippocampal Area 2	1	rs1519539	NA	NA	NA
47	2:15344986:A:G	rs1963352	4.23448e-15	1	Area OP2-3/VS	1	rs1963352	NA	NA	NA
48	2:18008888:A:G	rs6714554	2.20545e-11	1	Area TG Ventral	1	rs6714554	NA	NA	NA
49	2:21515544:G:T	rs10171593	3.84335e-08	1	Area 6 anterior	1	rs10171593	rs10185535	TDRD15 - NUTF2P8	Insomnia
50	2:22492875:A:G	rs34333373	4.48743e-24	1	Hippocampus	3	rs34333373;rs12620364;rs10865106	rs6721577; rs4073935; rs4073950; rs10211373; rs11676365; rs4665495; rs12052908; rs11674333	RN7SL117P - RNA5SP87; NA - RNA5SP87	Depressive symptoms; Well-being spectrum (multivariate analysis); Life satisfaction; Positive affect; Insomnia; Post-traumatic stress disorder (phenotype risk score); Schizophrenia; Post-traumatic stress disorder (mental health questionnaire or predicted); Neuroticism; Low density lipoprotein cholesterol levels; Depression; Major depressive disorder
50	2:22622627:C:T	rs9308966	8.36052e-19	1	Area TE1 posterior	3	rs9308966;rs12620364;rs10865106	rs11887562; rs11903391; rs7559638; rs1396728; rs10199182	LINC01830; LINC01884	Bipolar disorder (MTAG); Anorexia nervosa, attention-deficit/hyperactivity disorder, autism spectrum disorder, bipolar disorder, major depression, obsessive-compulsive disorder, schizophrenia, or Tourette syndrome (pleiotropy); Schizophrenia (MTAG); Hexanoylglutamine levels in elite athletes; Schizophrenia
51	2:27952235:A:T	rs2384655	1.51758e-20	2	RetroInsular Cortex; Middle Insular Area	3	rs2384655;rs12474906;rs1506536	rs10181342; rs62141290; rs965813; rs6742571; rs10209020	GCKR - C2orf16; C2orf16; LINC01460 - MRPL33	Triglyceride levels; Triglyceride levels x short total sleep time interaction (2df test); Triglyceride levels x long total sleep time interaction (2df test); Red blood cell count; Hemoglobin levels
52	2:29729331:G:T	rs4665462	6.24425e-09	1	Area OP1/SII	1	rs4665462	NA	NA	NA
53	2:37102620:C:T	rs12476515	6.84812e-26	23	Sixth Visual Area; Third Visual Area; Primary Sensory Cortex; RetroSplenial Complex; Primary Auditory Cortex; Medial Area 7P; Parieto-Occipital Sulcus Area 1; Area dorsal 23 a+b; Area 31p ventral; Supplementary and Cingulate Eye Field; Medial Area 7A; Lateral Area 7P; Area 6mp; Area p32 prime; Pirform Cortex; ParaHippocampal Area 1; Area STSd posterior; Area STSv posterior; Area PH; Area PGi; Ven…	4	rs12476515;rs10490657;rs13386673;rs2075207	rs13021393; rs13021775; rs711244; rs1861435; rs62132522; rs2110944; rs2110942; rs17496249; rs2003585; rs7592902; rs7561572; rs7588378; rs11124554; rs3770776; rs2372785; rs2110994; rs11695609; rs3845780; rs3770774	VIT - STRN; STRN	Cortical thickness; Vertex-wise cortical thickness; Reaction time; C-reactive protein levels; Mean platelet volume; Cortical surface area (min-P); Triglyceride levels; Whole brain restricted isotropic diffusion (multivariate analysis); Whole brain restricted directional diffusion (multivariate analysis); Vertex-wise sulcal depth; Cortical surface area; Vertex-wise cortical surface area; White mat…
54	2:40367537:G:T	rs73927124	4.26581e-08	1	Area posterior 24	1	rs73927124	rs5830612	SLC8A1-AS1, SLC8A1	Appendicular lean mass
55	2:45170153:A:G	rs4953152	2.02533e-11	2	Third Visual Area; Area 11l	1	rs4953152	rs4953148; rs504675; rs4953152	LINC01833; SIX3	Alcohol use disorder (total score); Alcohol use disorder (consumption score); F-acquired taste liking (derived food-liking factor); Goat cheese liking; Salami liking; F-burn/spicy liking (derived food-liking factor); F-cake/biscuits liking (derived food-liking factor); F-cheese liking (derived food-liking factor); Capers liking; F-capsicum liking (derived food-liking factor); F-fatty/salty food l…
56	2:48033551:C:G	rs3136367	2.97652e-11	2	Area Lateral IntraParietal ventral; Area TE1 Middle	2	rs3136367;rs6720027	rs4952896; rs2881935	FBXO11	Smoking initiation (ever regular vs never regular) (MTAG); Insomnia
56	2:48272061:G:T	rs116325185	7.97677e-14	3	Third Visual Area; Area 8BM; Frontal OPercular Area 1	2	rs116325185;rs6720027	NA	NA	NA
57	2:49047225:A:G	rs35944620	1.93117e-09	1	ParaHippocampal Area 2	1	rs35944620	NA	NA	NA
58	2:50377861:C:T	rs2602002	4.17492e-08	1	Area 43	1	rs2602002	NA	NA	NA
59	2:54610555:A:G	rs4131218	1.47931e-14	3	Area 13l; ProStriate Area; Area TE2 anterior	1	rs4131218	NA	NA	NA
59	2:55052842:A:G	rs148156027	4.86179e-11	2	Area 47s; Area PFcm	1	rs148156027	NA	NA	NA
60	2:58106785:C:T	rs10197268	2.04742e-19	2	Medial Area 7P; Posterior Insular Area 2	5	rs10197268;rs78452057;rs55985603;rs17049085;rs75960077	rs10180540; rs41335055; rs80256351; rs112176860; rs77902252; rs77733682	EIF2S2P7 - ACTG1P22; NA - ACTG1P22; ACTG1P22 - VRK2; VRK2	Schizophrenia; Bipolar disorder; Bipolar disorder (MTAG); Schizophrenia (MTAG); Anorexia nervosa, attention-deficit/hyperactivity disorder, autism spectrum disorder, bipolar disorder, major depression, obsessive-compulsive disorder, schizophrenia, or Tourette syndrome (pleiotropy); Major depressive disorder (MTAG); Depression; Neuropsychiatric disorders; Blood protein levels
60	2:58127648:A:C	rs2678923	4.35865e-20	2	Area OP4/PV; Insular Granular Complex	2	rs2678923;rs2717077	rs13025126; rs13011472	NA - ACTG1P22	Lung function (FVC); Body fat distribution (arm fat ratio); Schizophrenia (MTAG)
61	2:62678618:C:T	rs57042721	1.06111e-10	1	ParaHippocampal Area 3	1	rs57042721	NA	NA	NA
62	2:64528018:C:T	rs6724171	2.68838e-08	1	Fourth Visual Area	1	rs6724171	NA	NA	NA
63	2:65977863:C:T	rs2009778	4.26985e-19	19	Area Lateral Occipital 2; Dorsal Area 24d; Area 6m anterior; Area 47m; Area 8Ad; Area 47l (47 lateral); Area IFSp; Area IFSa; Area 46; Area 9-46d; Orbital Frontal Complex; Inferior 6-8 Transitional Area; Middle Insular Area; Area STSv posterior; Area TemporoParietoOcci pital Junction 1; Area IntraParietal 2; VentroMedial Visual Area 2; Area 25; Area posterior 47r	2	rs2009778;rs2193463	rs3752664; rs7570841; rs2287282; rs2287283; rs7562708; rs6743531; rs56213130; rs6546175; rs2860911; rs7600385; rs4233934; rs888278	KRT18P33 - NA; KRT18P33 - MIR4778; KRT18P33 - RBMS1; NA	Brain morphology (min-P); Cortical surface area (min-P); Cortical surface area (MOSTest); Whole brain restricted isotropic diffusion (multivariate analysis); Whole brain free water diffusion (multivariate analysis); Cortical surface area; Brain morphology (MOSTest); Vertex-wise cortical surface area; Whole brain restricted directional diffusion (multivariate analysis); Vertex-wise sulcal depth; C…
64	2:81755599:C:T	rs11889709	2.08493e-12	2	Fusiform Face Complex; Area 3a	1	rs11889709	NA	NA	NA
65	2:96865817:A:G	rs62153014	1.63128e-11	1	Area PHT	2	rs62153014;rs57406815	rs11886999	DUSP2 - STARD7	Cardiac Troponin-T levels
65	2:97035737:A:G	rs79163674	3.66599e-12	1	Area IntraParietal 0	4	rs79163674;rs113451578;rs58448550;rs57406815	rs4426565; rs74583310	NCAPH - NEURL3	Diastolic blood pressure; Calcium levels
66	2:98592926:C:T	rs10210299	1.23868e-10	2	Medial Area 7A; Ventral Area 6	1	rs10210299	NA	NA	NA
66	2:98599499:C:T	rs56397913	1.28509e-18	3	Primary Motor Cortex; Area 3a; Posterior Insular Area 2	2	rs56397913;rs11695197	rs78783493; rs7575796; rs56397913	FAM178B - TRIM43CP; IGKV1OR2-3 - GPAT2P2; TMEM131	Calcium levels; Vertex-wise cortical surface area; Vertex-wise sulcal depth; Vertex-wise cortical thickness; Schizophrenia; Bipolar disorder
67	2:99036802:A:C	rs4851131	3.37206e-11	1	Area OP4/PV	1	rs4851131	rs12617721; rs72821955	INPP4A	Bipolar disorder with mood-incongruent psychosis; Serum creatinine levels
68	2:100109001:C:T	rs6715321	7.95273e-19	1	Area 45	1	rs6715321	rs3792142; rs57977991; rs6761390; rs6715321	REV1; REV1 - AFF3	Self-reported math ability (MTAG); Cognitive performance (MTAG); Highest math class taken; Educational attainment (years of education); Educational attainment (MTAG); Highest math class taken (MTAG); Educational attainment
69	2:104089243:C:T	rs266050	5.09218e-19	2	Primary Motor Cortex; Lateral Area 7A	2	rs266050;rs968810	rs266060; rs1093422; rs817223; rs6756149; rs1597745; rs6720941; rs264974; rs264943; rs921966; rs12712181	NA - CRLF3P1; CRLF3P1 - CAPZBP1; CAPZBP1 - NA; CAPZBP1 - LINC01965; NA	Number of sexual partners; Pneumonia; Fruit consumption; Fish- and plant-related diet; Vertex-wise cortical thickness; Smoking initiation (ever regular vs never regular); Smoking status; HIV-1 viral setpoint; F-savoury food liking (derived food-liking factor); Reaction time
70	2:105466651:C:T	rs6753397	2.53579e-08	9	RetroSplenial Complex; Area V3B; Medial Area 7P; Area OP1/SII; ProStriate Area; Area TG dorsal; Area PF Complex; ParaHippocampal Area 2; VentroMedial Visual Area 2	1	rs6753397	NA	NA	NA
71	2:109860154:A:G	rs7609336	5.01655e-19	2	Primary Auditory Cortex; Area 52	3	rs7609336;rs4619637;rs1529574	NA	NA	NA
72	2:120273523:A:C	rs75489729	4.22028e-08	1	Primary Motor Cortex	1	rs75489729	NA	NA	NA
73	2:140424641:C:T	rs2376454	7.03666e-11	2	Posterior InferoTemporal complex; Area 8C	1	rs2376454	NA	NA	NA
74	2:150017978:C:T	rs35560150	2.52403e-08	10	Primary Auditory Cortex; Medial Area 7A; Area 8Av; Area 8C; Auditory 5 Complex; Area STSd anterior; Area TE1 anterior; Area TemporoParietoOcci pital Junction 1; Area FST; Lateral Belt Complex	1	rs35560150	rs16826589; rs7594794; rs7606896; rs13011264; rs12615999; rs7609463	LYPD6B	Vertex-wise cortical thickness; Cortical thickness; Brain shape (segment 10); Vertex-wise sulcal depth; Brain morphology (MOSTest); Cortical surface area; Brain region volumes; Vertex-wise cortical surface area; Whole brain restricted directional diffusion (multivariate analysis)
75	2:152979872:A:G	rs111560221	3.92347e-15	2	Area IFJp; Area PFm Complex	3	rs111560221;rs17398329;rs2139419	NA	NA	NA
76	2:159566445:C:G	rs2528617	1.70708e-15	3	PeriSylvian Language Area; Area IFSa; Area 10v	2	rs2528617;rs2711071	NA	NA	NA
77	2:161925443:C:T	rs11678856	2.6876e-23	4	IntraParietal Sulcus Area 1; Posterior Insular Area 2; Area PFt; Medial Belt Complex	2	rs11678856;rs1267038	rs197261; rs17755617; rs28496790; rs1267068; rs1267042	NA - TANK-AS1; RN7SL423P - TANK-AS1; TANK-AS1, TANK; TANK - LINC01806	Depressive symptoms (MTAG); Vertex-wise cortical surface area; Brain morphology (MOSTest); Smoking status (ever vs never smokers); Intelligence; Insomnia; Major depressive disorder; Attention deficit hyperactivity disorder or autism spectrum disorder or intelligence (pleiotropy)
77	2:162168707:C:T	rs62197074	4.60158e-11	1	Area TF	1	rs62197074	rs2303319	PSMD14	Cognitive function
77	2:162265870:A:T	rs13384725	5.19268e-11	2	Second Visual Area; Area Lateral Occipital 1	2	rs13384725;rs1267038	NA	NA	NA
78	2:162803641:A:T	rs4368346	1.21785e-10	2	Primary Visual Cortex; Area 45	2	rs4368346;rs2111850	NA	NA	NA
79	2:164902881:C:T	rs13004584	4.59871e-11	1	Area 5m	1	rs13004584	rs13004584; rs10930115	FIGN - PRPS1P1; NA	Pulse pressure; Myocardial infarction
[truncated: 583 more rows]

## Sheet: S8
Supplementary Data 8. Results of SumRank on MDD and surface area.
[truncated: 1,155 more rows]

## Sheet: S9
Supplementary Data 9. Results of SumRank on schizophrenia and surface area.
[truncated: 1,365 more rows]

[truncated: 14 more sheets: S10, S11, S12, S13, S14, S15, S16, S17, S18, S19, S20, S21, S22, S23]
